# Supplementary material for: Fluoren-9-one oxime
Source: Acta Crystallogr Sect E Struct Rep Online. 2014 Feb 8;70(Pt 3):o265. doi: 10.1107/S1600536814002669 (PMC3998413; doi:10.1107/S1600536814002669)
Supplement: Supplementary file 1 [file e-70-0o265-sup1.cif]

##############################################################################
#                                                                            #
# This CIF contains the data in a paper accepted for publication in          #
# Acta Crystallographica Section E. It conforms to the requirements of       #
# Notes for Authors for Acta Crystallographica Section E, and has been       #
# peer reviewed under the auspices of the IUCr Commission on Journals.       #
#                                                                            #
# Full details of the Crystallographic Information File format               #
# are given in the paper "The Crystallographic Information File (CIF):       #
# a New Standard Archive File for Crystallography" by S. R. Hall, F. H.      #
# Allen and I. D. Brown [Acta Cryst. (1991), A47, 655-685].                  #
#                                                                            #
# The current version of the core CIF dictionary is obtainable from          #
# ftp://ftp.iucr.org/pub/cif_core.dic.                                       #
#                                                                            #
# Software is freely available for graphical display of the structure(s)     #
# in this CIF. For information consult the CIF software page                 #
# http://www.iucr.org/resources/cif/software.                                #
#                                                                            #
# This file may be used for bona fide research purposes within the           #
# scientific community so long as proper attribution is given to the journal # 
# article from which it was obtained.                                        #
#                                                                            #
##############################################################################
data_I
_audit_creation_method
;
  Olex2 1.2
  (compiled 2013.04.25 svn.r2679, GUI svn.r4466)
;
_journal_date_recd_electronic     2014-01-13
_journal_date_accepted     2014-02-05
_journal_name_full     'Acta Crystallographica, Section E'
_journal_year     2014
_journal_volume     70
_journal_issue      3
_journal_page_first     o265
_journal_page_last     o265
_journal_paper_category     QO
_journal_paper_doi     10.1107/S1600536814002669
_journal_coeditor_code     GK2601
_publ_contact_author_name     'Thies Thiemann'
_publ_contact_author_address
;
Department of Chemistry
United Arab Emirates University
Al Ain, Abu Dhabi
United Arab Emirates
;
_publ_contact_author_email     thies@uaeu.ac.ae
_publ_contact_author_fax     '00971-3-767-1291'
_publ_contact_author_phone     '00971-3-713-4193'
_publ_section_title
;
Fluoren-9-one oxime
;
loop_
    _publ_author_name
    _publ_author_footnote
    _publ_author_address
    'Bugenhagen, Bernhard' .
;
Institute for Inorganic and Applied Chemistry
University of Hamburg
Martin-Luther-King-Platz 6
D-20146 Hamburg
Germany
;
    'Al Jasem, Yosef' .
;
Department of Chemical Engineering
United Arab Emirates University
AL Ain
Abu Dhabi
United Arab Emirates
;
    'Al-Azani, Mariam' .
;
Department of Chemistry
United Arab Emirates University
AL Ain
Abu Dhabi
United Arab Emirates
;
    'Thiemann, Thies' .
;
Department of Chemistry
United Arab Emirates University
AL Ain
Abu Dhabi
United Arab Emirates
;
_database_code_depnum_ccdc_archive     'CCDC 985317'
_chemical_name_systematic
;
Fluoren-9-one oxime
;
_chemical_name_common     'Fluorenone oxime'
_chemical_formula_moiety     'C13 H9 N O'
_chemical_formula_sum     'C13 H9 N O'
_chemical_formula_iupac     'C13 H9 N O'
_chemical_formula_weight     195.21
_chemical_melting_point     ?
_chemical_melting_point_gt     471
_chemical_melting_point_lt     472
_shelx_space_group_comment
;
The symmetry employed for this shelxl refinement is uniquely defined
by the following loop, which should always be used as a source of
symmetry information in preference to the above space-group names.
They are only intended as comments.
;
_space_group_crystal_system     orthorhombic
_space_group_name_H-M_alt     'P 21 21 21'
_space_group_name_Hall     'P 2ac 2ab'
loop_
    _space_group_symop_operation_xyz
    'x, y, z'
    '-x+1/2, -y, z+1/2'
    'x+1/2, -y+1/2, -z'
    '-x, y+1/2, -z+1/2'
_cell_length_a     4.80090(10)
_cell_length_b     12.2309(2)
_cell_length_c     16.0247(3)
_cell_angle_alpha     90
_cell_angle_beta     90
_cell_angle_gamma     90
_cell_volume     940.96(3)
_cell_formula_units_Z     4
_cell_measurement_reflns_used     3850
_cell_measurement_theta_min     4.5280
_cell_measurement_theta_max     76.0550
_cell_measurement_temperature     100.0(10)
_exptl_crystal_description     block
_exptl_crystal_colour     colourless
_exptl_crystal_size_max     0.16
_exptl_crystal_size_mid     0.13
_exptl_crystal_size_min     0.13
_exptl_crystal_density_diffrn     1.378
_exptl_crystal_density_meas     ?
_exptl_crystal_density_method     ?
_exptl_crystal_F_000     408
loop_
    _exptl_crystal_face_index_h
    _exptl_crystal_face_index_k
    _exptl_crystal_face_index_l
    _exptl_crystal_face_perp_dist
    0 6 6 0.0594
    -3 0 -1 0.0529
    0 -6 -6 0.0581
    3 1 2 0.0695
    -1 6 -6 0.0572
    -2 5 6 0.0659
    0 -4 9 0.0754
    1 -6 6 0.0762
    2 -4 -8 0.0670
    -2 4 5 0.0676
    0 8 2 0.0653
    2 5 -4 0.0723
    3 -2 -6 0.0564
    0 -8 -2 0.0732
    -2 -6 2 0.0804
    -2 -4 4 0.0804
_exptl_absorpt_coefficient_mu     0.702
_exptl_absorpt_correction_type     multi-scan
_exptl_absorpt_process_details
;
(CrysAlis PRO; Agilent, 2013)
;
_shelx_estimated_absorpt_T_min     ?
_shelx_estimated_absorpt_T_max     ?
_exptl_absorpt_correction_T_min     0.890
_exptl_absorpt_correction_T_max     1.000
_exptl_special_details     ?
_diffrn_ambient_temperature     100.0(10)
_diffrn_radiation_type     'Cu K\a'
_diffrn_radiation_wavelength     1.5418
_diffrn_radiation_monochromator     mirror
_diffrn_measurement_device_type
                                   'Agilent SuperNova (Dual, Cu at zero, Atlas)'
_diffrn_measurement_method     '\w scans'
_diffrn_detector_area_resol_mean     10.4127
_diffrn_reflns_number     7588
_diffrn_reflns_av_R_equivalents     0.0291
_diffrn_reflns_theta_min     4.548
_diffrn_reflns_theta_max     76.339
_diffrn_reflns_theta_full     67.684
_diffrn_measured_fraction_theta_max     0.9884
_diffrn_measured_fraction_theta_full     0.9983
_diffrn_reflns_limit_h_min     -6
_diffrn_reflns_limit_h_max     5
_diffrn_reflns_limit_k_min     -14
_diffrn_reflns_limit_k_max     15
_diffrn_reflns_limit_l_min     -19
_diffrn_reflns_limit_l_max     20
_refine_special_details     ?
_reflns_number_total     1942
_reflns_number_gt     1865
_reflns_threshold_expression     I>2\s(I)
_refine_ls_structure_factor_coef     Fsqd
_refine_ls_matrix_type     full
_refine_ls_R_factor_all     0.0309
_refine_ls_R_factor_gt     0.0293
_refine_ls_wR_factor_gt     0.0732
_refine_ls_wR_factor_ref     0.0745
_refine_ls_goodness_of_fit_ref     1.052
_refine_ls_restrained_S_all     1.052
_refine_ls_number_reflns     1942
_refine_ls_number_parameters     140
_refine_ls_number_restraints     0
_refine_ls_hydrogen_treatment     mixed
_refine_ls_weighting_scheme     calc
_refine_ls_weighting_details
              'w=1/[\s^2^(Fo^2^)+(0.0384P)^2^+0.1723P] where P=(Fo^2^+2Fc^2^)/3'
_atom_sites_solution_hydrogens     difmap
_atom_sites_solution_primary     direct
_atom_sites_solution_secondary     ?
_refine_ls_shift/su_max     0.000
_refine_ls_shift/su_mean     0.000
_refine_diff_density_max     0.134
_refine_diff_density_min     -0.175
_refine_ls_extinction_method     none
_refine_ls_extinction_coef     .
_refine_ls_abs_structure_details
;
Flack parameter determined using 735 quotients
[(<i>I</i>^+^)-(<i>I</i>^-^)]/[(<i>I</i>^+^)+(<i>I</i>^-^)]
(Parsons <i>et al.</i>, 2013)
;
_refine_ls_abs_structure_Flack     0.16(13)
loop_
    _atom_type_symbol
    _atom_type_description
    _atom_type_scat_dispersion_real
    _atom_type_scat_dispersion_imag
    _atom_type_scat_source
    'C' 'C' 0.0181 0.0091
                         'International Tables Vol C Tables 4.2.6.8 and 6.1.1.4'
    'H' 'H' 0.0000 0.0000
                         'International Tables Vol C Tables 4.2.6.8 and 6.1.1.4'
    'N' 'N' 0.0311 0.0180
                         'International Tables Vol C Tables 4.2.6.8 and 6.1.1.4'
    'O' 'O' 0.0492 0.0322
                         'International Tables Vol C Tables 4.2.6.8 and 6.1.1.4'
_computing_data_collection
;
CrysAlis PRO (Agilent, 2013)
;
_computing_cell_refinement
;
CrysAlis PRO (Agilent, 2013)
;
_computing_data_reduction
;
CrysAlis PRO (Agilent, 2013)
;
_computing_structure_solution
;
SHELXS97 (Sheldrick, 2008)
;
_computing_structure_refinement
;
SHELXL97 (Sheldrick, 2008) within OLEX2 (Dolomanov <i>et al.</i>,
2009)
;
_computing_molecular_graphics
;
PLATON (Spek, 2009) and Mercury (Macrae <i>et al.</i>, 2008)
;
_computing_publication_material
;
SHELXL97 (Sheldrick, 2008) and PLATON (Spek, 2009)
;
loop_
    _atom_site_type_symbol
    _atom_site_label
    _atom_site_fract_x
    _atom_site_fract_y
    _atom_site_fract_z
    _atom_site_U_iso_or_equiv
    _atom_site_adp_type
    _atom_site_calc_flag
    _atom_site_occupancy
    _atom_site_disorder_assembly
    _atom_site_disorder_group
    C C1 0.5506(4) 0.58330(13) 0.40422(10) 0.0189(4) Uani d 1 . .
    C C10 0.8197(4) 0.44386(15) 0.17647(10) 0.0251(4) Uani d 1 . .
    C C11 0.9543(4) 0.53953(15) 0.20052(10) 0.0242(4) Uani d 1 . .
    C C12 0.8830(4) 0.59306(14) 0.27456(10) 0.0219(4) Uani d 1 . .
    C C13 0.6741(4) 0.54803(13) 0.32367(10) 0.0196(3) Uani d 1 . .
    C C2 0.3367(4) 0.50126(13) 0.42679(10) 0.0194(3) Uani d 1 . .
    C C3 0.1613(4) 0.49391(13) 0.49503(10) 0.0209(3) Uani d 1 . .
    C C4 -0.0178(4) 0.40413(13) 0.50050(11) 0.0228(4) Uani d 1 . .
    C C5 -0.0177(4) 0.32387(14) 0.43891(11) 0.0246(4) Uani d 1 . .
    C C6 0.1590(4) 0.33133(14) 0.37017(11) 0.0235(4) Uani d 1 . .
    C C7 0.3353(4) 0.42037(13) 0.36414(10) 0.0195(3) Uani d 1 . .
    C C8 0.5403(4) 0.45037(13) 0.30001(10) 0.0198(4) Uani d 1 . .
    C C9 0.6112(4) 0.39797(14) 0.22607(11) 0.0239(4) Uani d 1 . .
    H H1 0.898(6) 0.773(2) 0.4668(17) 0.068(9) Uiso d 1 . .
    H H10 0.8703 0.4093 0.1256 0.030 Uiso calc 1 . .
    H H11 1.0969 0.5689 0.1661 0.029 Uiso calc 1 . .
    H H12 0.9750 0.6584 0.2908 0.026 Uiso calc 1 . .
    H H3 0.1626 0.5485 0.5372 0.025 Uiso calc 1 . .
    H H4 -0.1408 0.3978 0.5467 0.027 Uiso calc 1 . .
    H H5 -0.1399 0.2631 0.4438 0.029 Uiso calc 1 . .
    H H6 0.1583 0.2764 0.3283 0.028 Uiso calc 1 . .
    H H9 0.5200 0.3325 0.2097 0.029 Uiso calc 1 . .
    N N1 0.6059(3) 0.66488(11) 0.45230(8) 0.0202(3) Uani d 1 . .
    O O1 0.8178(3) 0.73127(10) 0.42014(7) 0.0233(3) Uani d 1 . .
loop_
    _atom_site_aniso_label
    _atom_site_aniso_U_11
    _atom_site_aniso_U_22
    _atom_site_aniso_U_33
    _atom_site_aniso_U_12
    _atom_site_aniso_U_13
    _atom_site_aniso_U_23
    C1 0.0217(9) 0.0194(8) 0.0158(7) 0.0029(6) -0.0016(6) 0.0013(6)
    C10 0.0300(10) 0.0290(8) 0.0164(7) 0.0078(8) -0.0003(7) -0.0031(7)
    C11 0.0257(9) 0.0289(9) 0.0179(8) 0.0060(7) 0.0018(7) 0.0038(7)
    C12 0.0266(9) 0.0206(7) 0.0186(8) 0.0025(7) -0.0013(7) 0.0015(6)
    C13 0.0228(9) 0.0204(7) 0.0155(7) 0.0050(7) -0.0024(7) -0.0007(6)
    C2 0.0216(8) 0.0185(7) 0.0181(8) 0.0028(7) -0.0048(7) 0.0005(6)
    C3 0.0233(8) 0.0219(7) 0.0174(7) 0.0043(7) -0.0018(7) 0.0005(6)
    C4 0.0223(8) 0.0248(8) 0.0214(8) 0.0028(6) 0.0007(8) 0.0042(7)
    C5 0.0259(9) 0.0210(8) 0.0268(9) -0.0024(7) -0.0015(7) 0.0030(7)
    C6 0.0277(10) 0.0200(7) 0.0228(8) 0.0012(7) -0.0040(7) -0.0025(6)
    C7 0.0209(8) 0.0200(7) 0.0177(7) 0.0037(6) -0.0021(6) -0.0002(6)
    C8 0.0212(9) 0.0202(7) 0.0181(8) 0.0034(7) -0.0032(7) -0.0001(6)
    C9 0.0287(10) 0.0220(8) 0.0209(8) 0.0030(7) -0.0039(7) -0.0034(6)
    N1 0.0236(8) 0.0184(6) 0.0185(7) 0.0010(6) -0.0008(6) 0.0014(5)
    O1 0.0283(6) 0.0217(5) 0.0198(6) -0.0058(5) 0.0010(5) -0.0023(4)
_geom_special_details
;
All e.s.d.'s (except the e.s.d. in the dihedral angle between two l.s. planes)
are estimated using the full covariance matrix. The cell e.s.d.'s are taken
into account individually in the estimation of e.s.d.'s in distances, angles
and torsion angles; correlations between e.s.d.'s in cell parameters are only
used when they are defined by crystal symmetry. An approximate (isotropic)
treatment of cell e.s.d.'s is used for estimating e.s.d.'s involving l.s.
planes.
;
loop_
    _geom_bond_atom_site_label_1
    _geom_bond_atom_site_label_2
    _geom_bond_site_symmetry_2
    _geom_bond_distance
    _geom_bond_publ_flag
    C1 C13 . 1.484(2) ?
    C1 C2 . 1.481(2) ?
    C10 C11 . 1.391(3) ?
    C10 H10 . 0.9500 ?
    C11 C12 . 1.398(2) ?
    C11 H11 . 0.9500 ?
    C12 C13 . 1.389(2) ?
    C12 H12 . 0.9500 ?
    C2 C7 . 1.410(2) ?
    C2 C3 . 1.383(2) ?
    C3 C4 . 1.397(2) ?
    C3 H3 . 0.9500 ?
    C4 C5 . 1.392(2) ?
    C4 H4 . 0.9500 ?
    C5 C6 . 1.393(2) ?
    C5 H5 . 0.9500 ?
    C6 C7 . 1.383(2) ?
    C6 H6 . 0.9500 ?
    C7 C8 . 1.469(2) ?
    C8 C13 . 1.408(2) ?
    C8 C9 . 1.389(2) ?
    C9 C10 . 1.396(3) ?
    C9 H9 . 0.9500 ?
    N1 C1 . 1.288(2) ?
    O1 H1 . 0.98(3) ?
    O1 N1 . 1.4000(19) ?
loop_
    _geom_angle_atom_site_label_1
    _geom_angle_atom_site_label_2
    _geom_angle_atom_site_label_3
    _geom_angle_site_symmetry_1
    _geom_angle_site_symmetry_3
    _geom_angle
    _geom_angle_publ_flag
    N1 O1 H1 . . 107.7(17) ?
    C1 N1 O1 . . 112.25(13) ?
    N1 C1 C2 . . 121.43(15) ?
    N1 C1 C13 . . 131.53(16) ?
    C2 C1 C13 . . 107.00(14) ?
    C3 C2 C1 . . 131.26(15) ?
    C3 C2 C7 . . 120.97(15) ?
    C7 C2 C1 . . 107.75(14) ?
    C2 C3 H3 . . 120.8 ?
    C2 C3 C4 . . 118.38(15) ?
    C4 C3 H3 . . 120.8 ?
    C3 C4 H4 . . 119.7 ?
    C5 C4 C3 . . 120.63(16) ?
    C5 C4 H4 . . 119.7 ?
    C4 C5 H5 . . 119.5 ?
    C4 C5 C6 . . 120.97(17) ?
    C6 C5 H5 . . 119.5 ?
    C5 C6 H6 . . 120.7 ?
    C7 C6 C5 . . 118.66(16) ?
    C7 C6 H6 . . 120.7 ?
    C2 C7 C8 . . 108.64(14) ?
    C6 C7 C2 . . 120.39(16) ?
    C6 C7 C8 . . 130.96(16) ?
    C9 C8 C7 . . 130.19(16) ?
    C9 C8 C13 . . 120.61(16) ?
    C13 C8 C7 . . 109.20(14) ?
    C8 C9 H9 . . 120.8 ?
    C8 C9 C10 . . 118.41(16) ?
    C10 C9 H9 . . 120.8 ?
    C9 C10 H10 . . 119.6 ?
    C11 C10 C9 . . 120.89(16) ?
    C11 C10 H10 . . 119.6 ?
    C10 C11 H11 . . 119.5 ?
    C10 C11 C12 . . 121.04(17) ?
    C12 C11 H11 . . 119.5 ?
    C11 C12 H12 . . 120.9 ?
    C13 C12 C11 . . 118.17(17) ?
    C13 C12 H12 . . 120.9 ?
    C8 C13 C1 . . 107.38(15) ?
    C12 C13 C1 . . 131.75(16) ?
    C12 C13 C8 . . 120.87(15) ?
loop_
    _geom_torsion_atom_site_label_1
    _geom_torsion_atom_site_label_2
    _geom_torsion_atom_site_label_3
    _geom_torsion_atom_site_label_4
    _geom_torsion_site_symmetry_1
    _geom_torsion_site_symmetry_2
    _geom_torsion_site_symmetry_3
    _geom_torsion_site_symmetry_4
    _geom_torsion
    _geom_torsion_publ_flag
    O1 N1 C1 C2 . . . . 178.85(14) ?
    O1 N1 C1 C13 . . . . 1.2(2) ?
    N1 C1 C2 C3 . . . . 1.5(3) ?
    N1 C1 C2 C7 . . . . -177.14(15) ?
    N1 C1 C13 C8 . . . . 177.82(17) ?
    N1 C1 C13 C12 . . . . -1.4(3) ?
    C1 C2 C3 C4 . . . . -178.52(16) ?
    C1 C2 C7 C6 . . . . 178.38(15) ?
    C1 C2 C7 C8 . . . . -1.52(18) ?
    C2 C1 C13 C8 . . . . -0.04(18) ?
    C2 C1 C13 C12 . . . . -179.28(17) ?
    C2 C3 C4 C5 . . . . 0.4(2) ?
    C2 C7 C8 C9 . . . . -178.86(18) ?
    C2 C7 C8 C13 . . . . 1.53(18) ?
    C3 C2 C7 C6 . . . . -0.5(2) ?
    C3 C2 C7 C8 . . . . 179.64(15) ?
    C3 C4 C5 C6 . . . . -0.4(3) ?
    C4 C5 C6 C7 . . . . 0.0(3) ?
    C5 C6 C7 C2 . . . . 0.5(3) ?
    C5 C6 C7 C8 . . . . -179.68(17) ?
    C6 C7 C8 C9 . . . . 1.3(3) ?
    C6 C7 C8 C13 . . . . -178.35(18) ?
    C7 C2 C3 C4 . . . . 0.0(2) ?
    C7 C8 C9 C10 . . . . -178.93(17) ?
    C7 C8 C13 C1 . . . . -0.88(18) ?
    C7 C8 C13 C12 . . . . 178.46(15) ?
    C8 C9 C10 C11 . . . . 0.3(3) ?
    C9 C8 C13 C1 . . . . 179.46(15) ?
    C9 C8 C13 C12 . . . . -1.2(2) ?
    C9 C10 C11 C12 . . . . -0.6(3) ?
    C10 C11 C12 C13 . . . . 0.1(3) ?
    C11 C12 C13 C1 . . . . 179.97(17) ?
    C11 C12 C13 C8 . . . . 0.8(2) ?
    C13 C1 C2 C3 . . . . 179.66(16) ?
    C13 C1 C2 C7 . . . . 0.98(18) ?
    C13 C8 C9 C10 . . . . 0.6(2) ?
loop_
    _geom_hbond_atom_site_label_d
    _geom_hbond_atom_site_label_h
    _geom_hbond_atom_site_label_a
    _geom_hbond_site_symmetry_a
    _geom_hbond_distance_dh
    _geom_hbond_distance_ha
    _geom_hbond_distance_da
    _geom_hbond_angle_dha
    C12 H12 O1 1_555 0.95 2.38 2.898(2) 114
    O1 H1 N1 3_566 0.98(3) 1.80(3) 2.7758(18) 169(3)
    C5 H5 Cg1 3_456 0.95 3.076 3.873 142
_shelxl_version_number         .2013
_iucr_refine_instructions_details
;
TITL BB_TT9 in P212121 #19 New: P212121
CELL 1.54184 4.8009 12.2309 16.0247 90 90 90
ZERR 4 0.0001 0.0002 0.0003 0 0 0
LATT -1
SYMM 0.5-X,-Y,0.5+Z
SYMM 0.5+X,0.5-Y,-Z
SYMM -X,0.5+Y,0.5-Z
SFAC C H N O
UNIT 52 36 4 4
L.S. 5
PLAN  -20
TEMP -173.1(10)
BOND $H
CONF
fmap 2
acta
MERG 2
REM <HKL>/mnt/xray/BB_TT9/BB_TT9.hkl</HKL>
WGHT    0.038400    0.172300
FVAR      11.69374
O1    4    0.817795    0.731267    0.420136    11.00000    0.02833    0.02167 =
         0.01978   -0.00235    0.00103   -0.00579
N1    3    0.605884    0.664879    0.452299    11.00000    0.02356    0.01845 =
         0.01849    0.00140   -0.00080    0.00100
C1    1    0.550636    0.583301    0.404215    11.00000    0.02169    0.01936 =
         0.01577    0.00133   -0.00159    0.00285
C2    1    0.336716    0.501264    0.426790    11.00000    0.02156    0.01846 =
         0.01814    0.00046   -0.00484    0.00281
C3    1    0.161336    0.493905    0.495033    11.00000    0.02328    0.02192 =
         0.01739    0.00047   -0.00177    0.00426
AFIX  43
H3    2    0.162614    0.548548    0.537164    11.00000   -1.20000
AFIX   0
C4    1   -0.017785    0.404135    0.500500    11.00000    0.02233    0.02476 =
         0.02141    0.00423    0.00070    0.00280
AFIX  43
H4    2   -0.140778    0.397819    0.546690    11.00000   -1.20000
AFIX   0
C5    1   -0.017715    0.323871    0.438905    11.00000    0.02593    0.02098 =
         0.02681    0.00296   -0.00147   -0.00243
AFIX  43
H5    2   -0.139935    0.263125    0.443811    11.00000   -1.20000
AFIX   0
C6    1    0.158984    0.331329    0.370169    11.00000    0.02768    0.01997 =
         0.02283   -0.00254   -0.00398    0.00122
AFIX  43
H6    2    0.158322    0.276355    0.328289    11.00000   -1.20000
AFIX   0
C7    1    0.335336    0.420368    0.364142    11.00000    0.02091    0.01997 =
         0.01774   -0.00018   -0.00212    0.00375
C8    1    0.540301    0.450368    0.300008    11.00000    0.02119    0.02022 =
         0.01806   -0.00014   -0.00325    0.00345
C9    1    0.611208    0.397969    0.226075    11.00000    0.02872    0.02203 =
         0.02092   -0.00344   -0.00385    0.00304
AFIX  43
H9    2    0.519999    0.332475    0.209674    11.00000   -1.20000
AFIX   0
C10   1    0.819674    0.443856    0.176466    11.00000    0.02997    0.02896 =
         0.01640   -0.00313   -0.00028    0.00777
AFIX  43
H10   2    0.870308    0.409290    0.125590    11.00000   -1.20000
AFIX   0
C11   1    0.954290    0.539530    0.200524    11.00000    0.02569    0.02893 =
         0.01791    0.00382    0.00181    0.00599
AFIX  43
H11   2    1.096876    0.568934    0.166085    11.00000   -1.20000
AFIX   0
C12   1    0.883048    0.593058    0.274558    11.00000    0.02659    0.02059 =
         0.01864    0.00146   -0.00132    0.00245
AFIX  43
H12   2    0.975014    0.658438    0.290844    11.00000   -1.20000
AFIX   0
C13   1    0.674061    0.548028    0.323673    11.00000    0.02285    0.02044 =
         0.01548   -0.00070   -0.00242    0.00503
H1    2    0.897796    0.772916    0.466816    11.00000    0.06786
HKLF 4
REM  BB_TT9 in P212121 #19 New: P212121
REM R1 =  0.0293 for    1865 Fo > 4sig(Fo)  and  0.0309 for all    1942 data
REM    140 parameters refined using      0 restraints
END
WGHT      0.0382      0.1734
REM Highest difference peak  0.134,  deepest hole -0.175,  1-sigma level  0.035
Q1    1   0.6571  0.4846  0.3196  11.00000  0.05    0.13
Q2    1   0.2604  0.4769  0.3868  11.00000  0.05    0.12
Q3    1   0.6378  0.5787  0.3611  11.00000  0.05    0.12
REM The information below was added by Olex2.
REM
REM R1 = 0.0293 for 1865 Fo > 4sig(Fo) and 0.0309 for all 7617 data
REM n/a parameters refined using n/a restraints
REM Highest difference peak 0.13, deepest hole -0.17
REM Mean Shift 0, Max Shift 0.
REM +++ Tabular Listing of Refinement Information +++
REM R1_all = 0.0309
REM R1_gt = 0.0293
REM wR_ref = 0.0745
REM GOOF = 1.052
REM Shift_max = 0
REM Shift_mean = 0
REM Reflections_all = 7617
REM Reflections_gt = 1865
REM Parameters = n/a
REM Hole = 0.13
REM Peak = -0.17
REM Flack = n/a
;
