# Supplementary material for: Fluoren-9-one oxime
Source: Acta Crystallogr Sect E Struct Rep Online. 2014 Feb 8;70(Pt 3):o265. doi: 10.1107/S1600536814002669 (PMC3998413; doi:10.1107/S1600536814002669)
Supplement: Supplementary file 2 [file e-70-0o265-Isup2.hkl]

#
# h,k,l, Fc-squared, Fo-squared, sigma(Fo-squared), status flag
#
data_I
_shelx_title ' BB_TT9 in P212121 19 New: P212121'
_shelx_refln_list_code          4
_shelx_F_calc_maximum       86.62
_exptl_crystal_F_000       408.00
_reflns_d_resolution_high  0.7934

loop_
 _space_group_symop_operation_xyz
 'x, y, z'
 '-x+1/2, -y, z+1/2'
 'x+1/2, -y+1/2, -z'
 '-x, y+1/2, -z+1/2'

_cell_length_a     4.8009
_cell_length_b    12.2309
_cell_length_c    16.0247
_cell_angle_alpha  90.000
_cell_angle_beta   90.000
_cell_angle_gamma  90.000

_shelx_F_squared_multiplier     1.000

loop_
 _refln_index_h
 _refln_index_k
 _refln_index_l
 _refln_F_squared_calc
 _refln_F_squared_meas
 _refln_F_squared_sigma
 _refln_observed_status
   2   0   0        233.59        223.58        13.24 o
   4   0   0        320.06        338.45         7.33 o
   1   1   0        666.84        629.67         5.97 o
   2   1   0         76.10         61.83         1.70 o
   3   1   0        935.27        950.47        15.98 o
   4   1   0         93.05         94.01         2.92 o
   5   1   0        336.84        353.06         8.80 o
   6   1   0          6.02          2.09         0.77 o
   0   2   0       7333.80       6821.61       102.02 o
   1   2   0        509.95        486.49         6.58 o
   2   2   0         45.35         41.00         1.70 o
   3   2   0         30.53         30.64         1.88 o
   4   2   0         21.23         22.28         1.75 o
   5   2   0         68.20         73.90         4.01 o
   1   3   0        530.69        513.55         7.88 o
   2   3   0        479.18        488.32         7.07 o
   3   3   0         86.82         82.39         3.07 o
   4   3   0        461.75        466.82         9.06 o
   5   3   0         37.77         33.99         3.50 o
   0   4   0          3.42          3.46         0.63 o
   1   4   0       1299.92       1297.69        20.56 o
   2   4   0        889.49        906.46        11.14 o
   3   4   0         10.39          7.40         1.43 o
   4   4   0          0.02          0.34         1.01 o
   5   4   0         89.40         92.44         4.36 o
   1   5   0        640.30        695.34         7.89 o
   2   5   0          4.51          2.94         0.90 o
   3   5   0        154.18        142.95         5.71 o
   4   5   0        292.83        301.73         7.27 o
   5   5   0         15.98         14.03         1.84 o
   0   6   0        451.47        484.07         8.62 o
   1   6   0         58.28         73.43         2.21 o
   2   6   0          0.73          0.25         0.70 o
   3   6   0        268.70        250.82         4.42 o
   4   6   0         17.56         13.63         1.42 o
   5   6   0          4.28          4.96         1.00 o
   1   7   0       1056.94       1037.32        13.79 o
   2   7   0        179.80        160.41         4.69 o
   3   7   0         10.76          7.45         0.87 o
   4   7   0         92.38         97.94         3.33 o
   5   7   0         14.24         13.62         1.49 o
   0   8   0        430.56        478.13        24.85 o
   1   8   0         89.75         93.18         3.51 o
   2   8   0        202.47        213.89         3.81 o
   3   8   0       1329.74       1264.09        13.59 o
   4   8   0         37.51         31.84         1.84 o
   5   8   0         16.27         15.07         1.30 o
   1   9   0         62.49         62.12         2.36 o
   2   9   0         58.51         59.35         2.09 o
   3   9   0         12.44          7.13         1.19 o
   4   9   0          9.65         10.50         0.90 o
   0  10   0          1.48          1.41         1.01 o
   1  10   0        343.73        327.89         7.53 o
   2  10   0          5.56          2.45         0.79 o
   3  10   0         20.32         15.37         1.25 o
   4  10   0         32.72         31.76         2.23 o
   1  11   0        380.49        371.02         6.25 o
   2  11   0        194.19        186.22         4.66 o
   3  11   0         69.64         79.22         2.80 o
   4  11   0          6.51          5.73         0.72 o
   0  12   0        702.90        753.91        14.56 o
   1  12   0         28.13         31.78         1.77 o
   2  12   0          1.47          1.44         0.72 o
   3  12   0         32.58         36.51         1.64 o
   1  13   0         71.91         68.75         2.51 o
   2  13   0         62.35         66.75         2.29 o
   3  13   0          5.15          2.65         0.55 o
   0  14   0         49.29         45.35         2.65 o
   1  14   0         59.07         72.00         2.57 o
   2  14   0        108.16        114.90         4.03 o
   1  15   0        190.62        203.95         6.13 o
   1   0   1          9.59         11.70         0.54 o
   2   0   1        123.58        133.03         3.08 o
   3   0   1          8.87          7.34         2.20 o
   4   0   1         55.01         51.72         2.17 o
   5   0   1          6.56          5.09         0.90 o
  -6   1   1         27.87         16.69         1.64 o
  -5   1   1         35.05         31.76         6.96 o
  -4   1   1        147.70        152.02         3.74 o
  -3   1   1         89.96         97.80         4.25 o
  -2   1   1        328.68        304.16        10.46 o
  -1   1   1       1177.62       1122.01         9.67 o
   0   1   1        131.53        122.77         3.10 o
   1   1   1       1177.29       1148.71        26.13 o
   2   1   1        328.27        318.31         6.97 o
   3   1   1         89.88         97.84         4.19 o
   4   1   1        148.22        149.37         3.70 o
   5   1   1         35.17         34.61         2.78 o
   6   1   1         27.83         16.84         1.62 o
  -5   2   1        117.87        108.36        10.60 o
  -4   2   1         14.02         10.81         1.18 o
  -3   2   1        201.84        220.48         5.14 o
  -2   2   1        244.44        228.02         4.76 o
  -1   2   1       2362.73       2278.40        20.83 o
   0   2   1        305.04        277.93         4.97 o
   1   2   1       2363.67       2287.01        21.15 o
   2   2   1        243.56        226.89         4.78 o
   3   2   1        201.80        218.94         5.00 o
   4   2   1         14.21         12.17         1.64 o
   5   2   1        118.31        132.89         5.34 o
  -5   3   1        119.94        120.10         4.97 o
  -4   3   1         16.61         14.93         1.69 o
  -3   3   1         25.61         25.17         1.76 o
  -2   3   1        213.12        220.55         4.41 o
  -1   3   1        535.54        536.02         4.93 o
   0   3   1        477.85        437.41        12.21 o
   1   3   1        537.63        513.21         9.69 o
   2   3   1        215.35        215.56         4.20 o
   3   3   1         25.34         26.48         2.24 o
   4   3   1         16.74         15.98         1.78 o
   5   3   1        119.45        120.61         5.71 o
  -5   4   1          0.71         -0.48         2.57 o
  -4   4   1         20.36         17.92         2.28 o
  -3   4   1         12.15         12.30         1.78 o
  -2   4   1        182.04        185.20         4.09 o
  -1   4   1         76.32         72.21         1.52 o
   0   4   1         36.16         33.47         0.88 o
   1   4   1         77.37         72.44         2.12 o
   2   4   1        183.39        191.98        10.21 o
   3   4   1         12.42         13.68         1.82 o
   4   4   1         20.30         17.99         1.90 o
   5   4   1          0.77         -0.37         1.09 o
  -5   5   1         22.29         20.26         2.12 o
  -4   5   1         51.63         52.51         3.01 o
  -3   5   1         67.70         68.25         3.93 o
  -2   5   1        143.10        142.11         6.24 o
  -1   5   1         80.83         89.33         2.02 o
   0   5   1        276.65        270.41         3.49 o
   1   5   1         81.21         88.63         3.18 o
   2   5   1        143.71        138.26         4.78 o
   3   5   1         67.98         68.51         3.90 o
   4   5   1         52.16         48.63         3.30 o
   5   5   1         22.20         21.99         1.85 o
  -5   6   1         38.67         37.84         1.99 o
  -4   6   1         81.92         84.27         3.72 o
  -3   6   1         55.83         53.24         1.79 o
  -2   6   1        515.09        525.46        18.19 o
  -1   6   1        274.10        281.39         4.66 o
   0   6   1         24.95         26.25         1.23 o
   1   6   1        272.57        276.95         4.60 o
   2   6   1        514.52        518.50        12.89 o
   3   6   1         55.66         55.72         2.30 o
   4   6   1         81.83         83.43         3.13 o
   5   6   1         39.02         43.70         2.12 o
  -5   7   1         12.00         10.85         1.13 o
  -4   7   1         72.64         65.65         3.00 o
  -3   7   1          6.74          6.52         0.88 o
  -2   7   1         52.92         50.33         2.58 o
  -1   7   1          7.67          9.86         0.91 o
   0   7   1         67.70         65.75         2.10 o
   1   7   1          7.77          9.48         1.29 o
   2   7   1         51.99         49.87         2.58 o
   3   7   1          6.44          4.75         0.81 o
   4   7   1         72.45         63.81         2.39 o
   5   7   1         11.93          9.34         1.67 o
  -5   8   1         13.66         11.77         0.96 o
  -4   8   1          9.21          8.66         1.09 o
  -3   8   1          5.80          4.83         0.98 o
  -2   8   1        159.42        160.36         3.24 o
  -1   8   1          3.62          4.41         0.97 o
   0   8   1          7.09          4.28         0.96 o
   1   8   1          3.64          4.23         1.11 o
   2   8   1        158.56        157.63         3.24 o
   3   8   1          5.55          4.04         0.96 o
   4   8   1          9.34          7.29         1.02 o
   5   8   1         13.49         13.73         3.52 o
  -4   9   1         20.97         21.78         1.94 o
  -3   9   1         69.72         70.32         2.46 o
  -2   9   1         78.43         69.45         2.10 o
  -1   9   1        160.08        158.34         2.80 o
   0   9   1         73.04         62.95         3.78 o
   1   9   1        160.82        158.06         7.52 o
   2   9   1         78.13         68.91         2.09 o
   3   9   1         69.41         70.22         2.55 o
   4   9   1         21.09         20.43         1.15 o
  -4  10   1          0.02         -0.36         0.58 o
  -3  10   1         60.08         60.24         2.33 o
  -2  10   1        117.49        107.45         3.06 o
  -1  10   1         21.59         22.70         1.24 o
   0  10   1        128.28        124.62         3.16 o
   1  10   1         21.85         22.21         1.30 o
   2  10   1        118.11        106.27         2.74 o
   3  10   1         60.23         63.31         3.16 o
   4  10   1          0.03         -0.05         0.70 o
  -4  11   1          3.94          4.33         0.68 o
  -3  11   1         76.81         72.20         2.67 o
  -2  11   1          3.31          2.29         0.68 o
  -1  11   1         70.28         71.77         2.42 o
   0  11   1         52.05         54.72         2.95 o
   1  11   1         69.44         70.86         2.34 o
   2  11   1          3.22          1.76         0.68 o
   3  11   1         77.10         75.11         2.44 o
   4  11   1          3.85          3.51         0.63 o
  -3  12   1          1.71          1.20         0.60 o
  -2  12   1          3.65          3.35         0.79 o
  -1  12   1         38.80         39.72         1.92 o
   0  12   1          0.83          0.30         0.81 o
   1  12   1         38.84         39.76         1.73 o
   2  12   1          3.63          3.19         0.66 o
   3  12   1          1.74          1.42         0.94 o
  -3  13   1         17.05         18.54         0.92 o
  -2  13   1         41.81         41.23         1.58 o
  -1  13   1         35.74         33.45         1.79 o
   0  13   1         54.43         50.85         2.19 o
   1  13   1         35.51         34.52         2.43 o
   2  13   1         41.79         44.37         1.86 o
   3  13   1         17.39         18.27         1.09 o
  -2  14   1         31.53         26.71         1.41 o
  -1  14   1         94.64        103.37         3.09 o
   0  14   1         26.05         23.88         1.19 o
   1  14   1         95.36        101.72         2.37 o
   2  14   1         31.91         31.92         1.76 o
  -1  15   1         41.96         41.01         2.98 o
   0  15   1          2.76          2.00         0.42 o
   1  15   1         41.90         39.72         3.89 o
   0   0   2        160.41        145.81         4.67 o
   1   0   2        111.55        104.44         2.45 o
   2   0   2          7.08          5.44         0.51 o
   3   0   2         80.44         81.10         3.90 o
   4   0   2         19.75         25.19         2.02 o
   5   0   2        156.94        153.32         3.84 o
  -5   1   2         77.01         79.06         3.15 o
  -4   1   2        275.69        282.52         5.19 o
  -3   1   2        198.17        205.11         6.41 o
  -2   1   2        466.08        464.40         5.81 o
  -1   1   2       3677.74       3547.56        33.44 o
   0   1   2       5620.09       5063.08        36.96 o
   1   1   2       3680.55       3595.43        35.55 o
   2   1   2        466.30        484.87         6.06 o
   3   1   2        196.35        204.35         6.26 o
   4   1   2        275.57        285.85         6.73 o
   5   1   2         75.75         75.81         3.99 o
  -5   2   2         68.37         67.53         2.92 o
  -4   2   2         61.94         61.12         2.76 o
  -3   2   2        185.99        186.33         4.73 o
  -2   2   2        141.33        142.50         2.98 o
  -1   2   2       7503.36       7140.57        76.37 o
   0   2   2       2425.12       2213.53        26.93 o
   1   2   2       7484.29       7119.51        69.50 o
   2   2   2        142.34        147.15         2.93 o
   3   2   2        186.50        187.63         4.61 o
   4   2   2         62.22         60.49         3.97 o
   5   2   2         68.36         69.88         3.86 o
  -5   3   2          7.66          5.77         1.12 o
  -4   3   2        189.70        184.44         4.72 o
  -3   3   2        132.17        138.37         4.17 o
  -2   3   2        739.14        791.19        15.21 o
  -1   3   2       2238.60       2189.07        16.15 o
   0   3   2       1126.94        989.60         9.25 o
   1   3   2       2234.32       2183.55        21.29 o
   2   3   2        737.88        765.87        10.57 o
   3   3   2        134.45        139.66         8.61 o
   4   3   2        188.94        184.44         6.87 o
   5   3   2          7.98          7.98         1.57 o
  -5   4   2         22.21         20.21         3.69 o
  -4   4   2        276.72        293.79         7.17 o
  -3   4   2        134.46        124.52         5.18 o
  -2   4   2        793.75        866.64        13.27 o
  -1   4   2        535.20        529.88         5.94 o
   0   4   2        479.90        439.44         4.01 o
   1   4   2        537.90        550.08         8.00 o
   2   4   2        793.92        864.00        13.99 o
   3   4   2        133.64        133.30         5.24 o
   4   4   2        275.34        300.97         6.10 o
   5   4   2         22.68         21.98         2.53 o
  -5   5   2         15.80         14.09         1.80 o
  -4   5   2        176.24        174.37         5.44 o
  -3   5   2        227.60        227.35         4.21 o
  -2   5   2        309.33        294.47         7.51 o
  -1   5   2        346.15        336.92         6.41 o
   0   5   2        504.74        495.68         5.97 o
   1   5   2        347.61        352.78         6.72 o
   2   5   2        309.87        286.24         7.19 o
   3   5   2        228.17        216.12         7.05 o
   4   5   2        176.26        179.57         4.06 o
   5   5   2         15.74         16.34         1.55 o
  -5   6   2          0.12          0.78         1.40 o
  -4   6   2        247.31        255.68         6.64 o
  -3   6   2        260.91        256.04         3.98 o
  -2   6   2         50.54         49.57         2.46 o
  -1   6   2        165.51        173.61         3.57 o
   0   6   2       1242.47       1278.36        12.53 o
   1   6   2        165.21        173.86         3.93 o
   2   6   2         49.57         45.44         2.84 o
   3   6   2        262.41        251.69         5.10 o
   4   6   2        248.67        253.40         4.90 o
   5   6   2          0.13         -0.11         0.93 o
  -5   7   2         30.32         28.56         1.67 o
  -4   7   2         38.13         33.35         1.99 o
  -3   7   2        164.70        157.80         3.34 o
  -2   7   2         31.58         35.08         2.20 o
  -1   7   2        293.10        283.94         5.04 o
   0   7   2         78.51         78.59         2.66 o
   1   7   2        293.66        288.34         9.16 o
   2   7   2         31.76         32.53         2.14 o
   3   7   2        164.85        160.00         3.48 o
   4   7   2         38.21         32.85         1.76 o
   5   7   2         30.37         29.92         2.90 o
  -5   8   2         19.47         17.73         1.10 o
  -4   8   2          3.54          4.58         1.08 o
  -3   8   2         56.12         48.28         2.02 o
  -2   8   2        101.97        104.68         2.25 o
  -1   8   2         17.84         16.82         1.77 o
   0   8   2        458.48        503.52        10.06 o
   1   8   2         17.36         14.66         1.85 o
   2   8   2        103.37        107.30         2.34 o
   3   8   2         55.07         51.14         2.18 o
   4   8   2          3.34          3.23         0.83 o
   5   8   2         19.44         19.86         2.35 o
  -4   9   2          3.68          2.65         0.75 o
  -3   9   2        116.19        107.36         3.02 o
  -2   9   2        175.56        183.52         3.97 o
  -1   9   2         30.58         27.11         1.20 o
   0   9   2         21.09         26.92         3.38 o
   1   9   2         30.83         28.16         1.48 o
   2   9   2        174.86        187.22         3.92 o
   3   9   2        114.92        102.67         3.04 o
   4   9   2          3.67          2.69         0.62 o
  -4  10   2         79.41         84.99         2.41 o
  -3  10   2          0.60          0.92         0.64 o
  -2  10   2         71.85         75.68         2.56 o
  -1  10   2        180.32        185.93         4.56 o
   0  10   2        211.57        209.04         3.79 o
   1  10   2        180.31        173.84         3.69 o
   2  10   2         72.47         72.14         2.23 o
   3  10   2          0.54         -0.70         0.70 o
   4  10   2         78.42         83.63         2.44 o
  -4  11   2          5.51          9.39         0.82 o
  -3  11   2         16.53         16.85         1.55 o
  -2  11   2         22.91         26.03         1.67 o
  -1  11   2         39.83         41.18         1.86 o
   0  11   2        141.96        139.40         4.18 o
   1  11   2         39.68         41.13         2.00 o
   2  11   2         22.73         24.27         1.30 o
   3  11   2         16.58         16.01         0.94 o
   4  11   2          5.60          5.96         0.69 o
  -3  12   2         65.19         63.77         2.42 o
  -2  12   2         49.23         43.59         2.15 o
  -1  12   2        209.59        199.17         4.28 o
   0  12   2        534.66        554.79         9.99 o
   1  12   2        210.62        206.90         4.32 o
   2  12   2         48.53         46.14         1.60 o
   3  12   2         65.53         68.87         2.28 o
  -3  13   2         30.66         27.28         1.76 o
  -2  13   2        123.46        138.12         3.85 o
  -1  13   2        105.40        103.01         3.58 o
   0  13   2        308.62        322.78         5.16 o
   1  13   2        104.41        110.60         3.19 o
   2  13   2        124.31        129.04         5.18 o
   3  13   2         30.56         29.77         1.50 o
  -2  14   2          6.33          5.07         1.02 o
  -1  14   2        100.82         99.09         2.51 o
   0  14   2         67.98         65.24         1.91 o
   1  14   2        100.78        101.86         2.61 o
   2  14   2          6.16          6.85         0.77 o
  -1  15   2         24.73         27.30         2.60 o
   0  15   2         41.61         40.89         1.55 o
   1   0   3         63.96         62.98         1.71 o
   2   0   3         63.71         64.99         1.93 o
   3   0   3          1.23          2.48         0.92 o
   4   0   3          5.64          3.98         0.95 o
   5   0   3         73.25         78.13         2.74 o
  -5   1   3        250.68        256.78         5.81 o
  -4   1   3        160.19        163.88         3.89 o
  -3   1   3         41.72         39.90         2.88 o
  -2   1   3         89.89         91.86         2.46 o
  -1   1   3       5368.83       5097.01        45.42 o
   0   1   3          0.50          0.35         0.22 o
   1   1   3       5388.68       5256.97        65.94 o
   2   1   3         89.75         96.28         2.80 o
   3   1   3         41.56         42.98         2.81 o
   4   1   3        160.27        160.93         5.00 o
   5   1   3        249.33        248.87         7.28 o
  -5   2   3        144.37        143.62         3.66 o
  -4   2   3         67.53         67.27         3.29 o
  -3   2   3        258.22        267.47         5.96 o
  -2   2   3         38.49         40.90         1.61 o
  -1   2   3       3127.89       3007.62        27.90 o
   0   2   3         38.65         35.81         0.69 o
   1   2   3       3133.59       3039.90        30.47 o
   2   2   3         38.89         43.54         1.82 o
   3   2   3        256.97        272.54         5.72 o
   4   2   3         67.98         67.79         5.12 o
   5   2   3        142.92        140.56         5.47 o
  -5   3   3         28.31         25.15         1.51 o
  -4   3   3         27.13         26.67         1.90 o
  -3   3   3        497.23        510.39        11.04 o
  -2   3   3        329.80        329.16         5.22 o
  -1   3   3       1730.72       1721.39        13.30 o
   0   3   3       1004.10        909.81         8.40 o
   1   3   3       1720.50       1684.91        18.67 o
   2   3   3        329.95        335.84         5.66 o
   3   3   3        496.15        520.08        11.01 o
   4   3   3         26.88         31.93         2.91 o
   5   3   3         28.58         30.04         2.11 o
  -5   4   3         93.49         92.26         4.16 o
  -4   4   3        109.63        105.25         3.63 o
  -3   4   3         22.48         20.96         1.78 o
  -2   4   3        421.22        435.67         7.28 o
  -1   4   3        919.38        945.32         9.23 o
   0   4   3          3.55          3.87         0.24 o
   1   4   3        916.46        931.02        10.99 o
   2   4   3        421.16        428.69         8.95 o
   3   4   3         22.16         22.81         2.31 o
   4   4   3        109.43        110.21         5.04 o
   5   4   3         94.46         97.23         3.57 o
  -5   5   3         36.62         35.57         2.57 o
  -4   5   3        106.16        107.87         3.64 o
  -3   5   3         41.20         45.65         1.72 o
  -2   5   3        525.67        548.13         8.61 o
  -1   5   3         99.11        105.39         2.09 o
   0   5   3        107.85        114.50         2.47 o
   1   5   3         97.71        106.14         2.31 o
   2   5   3        523.95        545.92        10.76 o
   3   5   3         41.47         45.26         2.02 o
   4   5   3        107.27        114.59         3.24 o
   5   5   3         36.84         34.42         2.06 o
  -5   6   3         94.59        105.78         4.06 o
  -4   6   3          7.41          8.15         1.39 o
  -3   6   3        282.44        279.33         3.92 o
  -2   6   3         51.00         39.16         2.23 o
  -1   6   3        100.24        107.59         2.78 o
   0   6   3          0.51          1.12         0.57 o
   1   6   3        101.10        115.78         4.40 o
   2   6   3         50.96         39.44         2.63 o
   3   6   3        284.17        276.09         3.80 o
   4   6   3          7.32          7.31         0.78 o
   5   6   3         94.06         94.59         3.06 o
  -5   7   3         50.61         46.60         2.25 o
  -4   7   3         29.45         28.85         2.19 o
  -3   7   3          8.78          8.49         1.00 o
  -2   7   3        334.31        336.42         8.94 o
  -1   7   3        325.38        331.63         5.66 o
   0   7   3        353.51        329.28         5.91 o
   1   7   3        327.47        348.48        21.10 o
   2   7   3        336.88        344.65        24.67 o
   3   7   3          8.99          6.86         0.90 o
   4   7   3         29.26         27.41         1.46 o
   5   7   3         50.46         44.71         2.30 o
  -5   8   3         37.48         34.08         3.61 o
  -4   8   3         41.78         37.42         2.24 o
  -3   8   3        193.93        192.68         4.03 o
  -2   8   3        130.18        117.65         2.30 o
  -1   8   3         51.56         56.15         2.68 o
   0   8   3        199.66        206.99         8.63 o
   1   8   3         52.05         57.79         3.52 o
   2   8   3        131.54        115.18         2.81 o
   3   8   3        192.57        200.48         4.06 o
   4   8   3         41.82         43.28         1.71 o
   5   8   3         37.84         32.16         2.97 o
  -4   9   3        103.73         99.43         3.29 o
  -3   9   3         17.45         15.26         1.26 o
  -2   9   3        465.23        448.70         5.13 o
  -1   9   3         24.30         24.99         1.26 o
   0   9   3         53.66         54.74         2.24 o
   1   9   3         23.78         23.25         1.25 o
   2   9   3        462.52        444.35         7.11 o
   3   9   3         17.30         15.04         1.51 o
   4   9   3        104.51        105.38         3.52 o
  -4  10   3         53.79         51.91         2.10 o
  -3  10   3         33.57         29.55         1.70 o
  -2  10   3        299.23        289.55         5.12 o
  -1  10   3        127.29        130.27         3.10 o
   0  10   3        110.25         99.79         2.81 o
   1  10   3        127.28        125.37         3.39 o
   2  10   3        297.09        293.77         6.32 o
   3  10   3         33.88         32.01         1.95 o
   4  10   3         53.70         53.31         1.62 o
  -4  11   3         36.57         36.16         2.50 o
  -3  11   3         46.92         47.20         2.43 o
  -2  11   3         35.02         36.06         2.16 o
  -1  11   3         91.25         93.00         2.50 o
   0  11   3         87.63         83.20         3.21 o
   1  11   3         91.56         92.70         2.89 o
   2  11   3         34.98         37.15         1.74 o
   3  11   3         46.88         49.79         1.86 o
   4  11   3         35.72         29.12         1.27 o
  -3  12   3         49.38         53.63         2.13 o
  -2  12   3        169.14        167.00         3.63 o
  -1  12   3         77.08         76.89         2.94 o
   0  12   3         89.25         87.82         3.62 o
   1  12   3         76.71         77.30         2.60 o
   2  12   3        170.69        161.83         4.08 o
   3  12   3         49.37         53.50         1.96 o
  -3  13   3          9.10         12.75         1.08 o
  -2  13   3        141.56        147.04         3.61 o
  -1  13   3         32.89         30.44         1.92 o
   0  13   3          5.15          5.24         0.67 o
   1  13   3         32.76         34.40         1.56 o
   2  13   3        142.73        152.19         4.34 o
   3  13   3          9.07         10.85         1.02 o
  -2  14   3         38.12         39.80         2.67 o
  -1  14   3         64.85         69.50         2.44 o
   0  14   3         18.85         21.37         1.11 o
   1  14   3         65.23         67.83         1.65 o
   2  14   3         37.51         33.47         1.85 o
  -1  15   3          4.15          4.26         0.73 o
   0  15   3          0.94          0.62         0.50 o
   0   0   4        198.93        164.91         7.35 o
   1   0   4        947.28        872.40        12.13 o
   2   0   4        897.67        939.00        11.79 o
   3   0   4        114.65        111.08         9.86 o
   4   0   4          1.13          0.36         1.36 o
   5   0   4         22.90         23.68         1.58 o
  -5   1   4         15.87         16.30         1.34 o
  -4   1   4         32.12         37.53         2.46 o
  -3   1   4        357.16        357.95         9.06 o
  -2   1   4         45.43         46.84         1.74 o
  -1   1   4        663.00        686.42        13.18 o
   0   1   4       1819.83       1739.18        17.92 o
   1   1   4        662.48        682.14        10.04 o
   2   1   4         46.18         47.33         2.01 o
   3   1   4        358.82        368.59        11.05 o
   4   1   4         31.99         29.35         2.63 o
   5   1   4         16.07         15.66         1.57 o
  -5   2   4         98.66        100.91         2.99 o
  -4   2   4         90.53         86.72         3.76 o
  -3   2   4         53.41         56.44         2.72 o
  -2   2   4        155.12        150.61         3.27 o
  -1   2   4       1849.04       1797.94        18.09 o
   0   2   4        681.87        637.52         8.92 o
   1   2   4       1854.63       1872.02        22.69 o
   2   2   4        154.54        145.19         2.83 o
   3   2   4         53.66         51.94         3.04 o
   4   2   4         90.64         92.76         5.93 o
   5   2   4         99.23         99.44         4.53 o
  -5   3   4         68.38         69.94         2.42 o
  -4   3   4         16.31         10.71         1.74 o
  -3   3   4        100.49         86.33         3.44 o
  -2   3   4       1604.98       1707.98        21.82 o
  -1   3   4        993.61        995.51         9.75 o
   0   3   4        480.76        457.67         3.87 o
   1   3   4        990.51        996.06        10.82 o
   2   3   4       1606.63       1705.74        18.34 o
   3   3   4        101.19         93.77         4.34 o
   4   3   4         15.87         11.42         2.69 o
   5   3   4         69.26         81.17         5.14 o
  -5   4   4         43.24         42.66         2.83 o
  -4   4   4          1.50          2.62         1.55 o
  -3   4   4         57.91         56.13         2.82 o
  -2   4   4         96.68         83.78         2.55 o
  -1   4   4        118.76        124.36         2.22 o
   0   4   4         99.90         89.58         1.68 o
   1   4   4        117.50        125.28         2.85 o
   2   4   4         96.49         79.94         2.68 o
   3   4   4         58.42         56.39         3.51 o
   4   4   4          1.47          3.92         2.79 o
   5   4   4         42.92         46.54         2.45 o
  -5   5   4         43.97         48.10         2.84 o
  -4   5   4         12.90         12.37         1.40 o
  -3   5   4         45.17         43.60         1.62 o
  -2   5   4        410.59        453.89        10.10 o
  -1   5   4        573.11        562.26         6.03 o
   0   5   4        998.38       1037.56         9.03 o
   1   5   4        574.82        578.56         7.37 o
   2   5   4        409.24        467.98         9.87 o
   3   5   4         44.24         45.31         1.86 o
   4   5   4         13.20         11.79         1.24 o
   5   5   4         43.65         48.34         2.82 o
  -5   6   4         44.17         47.16         2.64 o
  -4   6   4         23.06         20.90         1.67 o
  -3   6   4        129.31        126.85         2.60 o
  -2   6   4         98.50         88.28         4.29 o
  -1   6   4        199.60        214.62         5.31 o
   0   6   4         27.64         24.25         1.25 o
   1   6   4        200.12        222.78         7.17 o
   2   6   4         97.75         88.64         4.01 o
   3   6   4        128.95        124.70         3.17 o
   4   6   4         22.95         22.24         1.18 o
   5   6   4         43.83         46.25         2.42 o
  -5   7   4         18.92         15.93         1.35 o
  -4   7   4         26.46         29.78         1.81 o
  -3   7   4          2.01          2.07         0.71 o
  -2   7   4        139.18        143.19         5.69 o
  -1   7   4        179.02        180.58         4.78 o
   0   7   4         49.00         63.39         2.19 o
   1   7   4        177.83        178.54         4.90 o
   2   7   4        137.83        137.73        11.85 o
   3   7   4          2.15          0.65         0.68 o
   4   7   4         26.11         27.90         1.25 o
   5   7   4         19.11         13.30         4.38 o
  -5   8   4        125.65        115.95         4.27 o
  -4   8   4         37.98         38.10         1.98 o
  -3   8   4         10.98         10.14         1.17 o
  -2   8   4         65.75         60.86         1.70 o
  -1   8   4         27.61         22.39         1.53 o
   0   8   4        228.73        217.24         6.00 o
   1   8   4         27.43         22.68         2.26 o
   2   8   4         66.86         60.28         2.07 o
   3   8   4         11.13          9.22         0.85 o
   4   8   4         37.40         42.25         1.63 o
  -4   9   4          8.60          8.16         0.94 o
  -3   9   4          0.64         -0.08         0.59 o
  -2   9   4        210.43        220.65         3.48 o
  -1   9   4        177.45        175.46         3.39 o
   0   9   4         33.12         30.50         1.69 o
   1   9   4        176.71        175.08         3.82 o
   2   9   4        211.33        227.46         4.45 o
   3   9   4          0.70          1.53         0.83 o
   4   9   4          8.74          9.08         0.84 o
  -4  10   4         22.22         22.04         1.85 o
  -3  10   4          9.99          9.15         1.12 o
  -2  10   4        237.69        223.88         3.44 o
  -1  10   4         84.86         83.59         2.39 o
   0  10   4        215.09        213.55         5.21 o
   1  10   4         84.67         83.39         3.06 o
   2  10   4        237.64        228.55         5.32 o
   3  10   4         10.02         11.05         1.25 o
   4  10   4         22.69         26.10         1.11 o
  -4  11   4          2.68          4.93         1.15 o
  -3  11   4          4.12          2.69         0.70 o
  -2  11   4         81.64         73.26         1.96 o
  -1  11   4        245.44        249.43         4.55 o
   0  11   4         93.73         92.42         5.45 o
   1  11   4        245.95        246.15         4.43 o
   2  11   4         81.87         72.57         2.36 o
   3  11   4          4.09          5.10         0.73 o
   4  11   4          2.69          0.41         0.66 o
  -3  12   4         54.14         55.43         2.31 o
  -2  12   4          0.56          0.33         0.66 o
  -1  12   4         11.41         10.79         0.96 o
   0  12   4          8.36          8.12         1.19 o
   1  12   4         11.44         11.31         1.22 o
   2  12   4          0.47          0.44         0.52 o
   3  12   4         54.07         62.32         1.58 o
  -3  13   4          4.21          3.75         1.05 o
  -2  13   4         25.78         26.52         1.50 o
  -1  13   4         28.84         28.42         2.85 o
   0  13   4        148.93        146.87         3.71 o
   1  13   4         29.20         27.92         1.46 o
   2  13   4         25.51         28.03         1.21 o
  -2  14   4         29.91         31.89         2.31 o
  -1  14   4         11.47         11.40         0.83 o
   0  14   4         46.41         49.14         1.58 o
   1  14   4         11.60         10.85         0.70 o
   2  14   4         29.60         30.08         1.37 o
   0  15   4         29.11         30.12         2.13 o
   1   0   5         20.87         21.02         1.48 o
   2   0   5        570.70        638.61        11.79 o
   3   0   5         49.18         50.40         2.69 o
   4   0   5        367.08        374.21        10.22 o
   5   0   5         84.29         88.26         2.85 o
  -5   1   5         15.11         14.97         1.25 o
  -4   1   5         81.00         78.09         3.39 o
  -3   1   5         63.93         62.26         3.68 o
  -2   1   5         31.46         29.08         1.68 o
  -1   1   5        201.14        181.72         4.54 o
   0   1   5         26.50         24.28         1.36 o
   1   1   5        203.73        191.19         4.56 o
   2   1   5         31.05         28.11         1.62 o
   3   1   5         63.74         63.07         4.27 o
   4   1   5         80.72         80.76         3.54 o
   5   1   5         15.37         15.74         1.58 o
  -5   2   5        114.47        111.33         3.06 o
  -4   2   5        163.30        169.55         4.52 o
  -3   2   5         27.34         24.35         2.38 o
  -2   2   5        475.02        508.85         8.06 o
  -1   2   5         54.41         46.56         1.80 o
   0   2   5       1115.80       1088.67        11.54 o
   1   2   5         54.17         47.34         2.14 o
   2   2   5        473.44        512.56         7.73 o
   3   2   5         26.95         31.00         3.77 o
   4   2   5        165.34        173.20        15.29 o
   5   2   5        115.64        122.23         4.93 o
  -5   3   5         23.81         22.12         1.83 o
  -4   3   5        311.15        307.72         6.22 o
  -3   3   5        313.78        330.26         7.21 o
  -2   3   5       1919.75       1998.55        34.10 o
  -1   3   5        175.90        180.05         3.26 o
   0   3   5         26.98         25.84         1.19 o
   1   3   5        178.17        184.62         3.68 o
   2   3   5       1920.20       1977.22        25.94 o
   3   3   5        313.63        327.86         8.62 o
   4   3   5        312.42        323.47        13.06 o
   5   3   5         23.77         25.20         2.30 o
  -5   4   5        315.32        320.32         8.01 o
  -4   4   5         83.58         85.03         3.79 o
  -3   4   5        174.33        175.44         3.19 o
  -2   4   5       1704.13       1692.10        18.87 o
  -1   4   5        371.68        379.95         5.28 o
   0   4   5         11.43         10.97         0.68 o
   1   4   5        371.98        377.15         5.80 o
   2   4   5       1704.09       1732.94        27.50 o
   3   4   5        175.61        175.96         3.98 o
   4   4   5         84.46         86.36         3.30 o
   5   4   5        314.50        352.44         8.35 o
  -5   5   5          3.45          3.96         0.90 o
  -4   5   5        120.01        120.62         3.86 o
  -3   5   5         86.54         88.31         2.32 o
  -2   5   5        637.85        673.96        13.02 o
  -1   5   5        908.78        918.49         9.97 o
   0   5   5       1041.68       1119.90         9.76 o
   1   5   5        907.47        932.53         9.29 o
   2   5   5        639.71        662.70        10.73 o
   3   5   5         87.78         89.49         2.27 o
   4   5   5        119.37        119.33         3.01 o
   5   5   5          3.49          2.13         0.68 o
  -5   6   5         47.89         46.91         2.49 o
  -4   6   5        111.67        119.52         3.71 o
  -3   6   5        620.92        634.85         7.34 o
  -2   6   5        132.94        128.20         5.33 o
  -1   6   5        147.30        147.30         4.12 o
   0   6   5          4.43          3.07         0.72 o
   1   6   5        146.27        149.07         5.24 o
   2   6   5        131.93        129.13         4.93 o
   3   6   5        619.20        627.10         6.22 o
   4   6   5        111.65        120.11         2.77 o
   5   6   5         47.74         43.44         2.48 o
  -5   7   5         41.81         45.65         2.14 o
  -4   7   5         42.85         42.36         2.11 o
  -3   7   5        182.54        173.32         3.81 o
  -2   7   5         60.49         57.83         1.69 o
  -1   7   5         19.10         14.83         1.45 o
   0   7   5         75.15         81.69         3.06 o
   1   7   5         19.11         16.64         1.98 o
   2   7   5         59.56         59.10         2.32 o
   3   7   5        181.78        170.53         3.24 o
   4   7   5         42.65         39.02         2.15 o
   5   7   5         41.89         44.03         2.82 o
  -4   8   5         52.22         56.53         1.99 o
  -3   8   5         32.34         26.16         1.53 o
  -2   8   5         15.43         16.11         0.88 o
  -1   8   5         44.13         41.59         2.45 o
   0   8   5         26.27         25.43         2.46 o
   1   8   5         44.84         41.28         2.55 o
   2   8   5         15.48         15.24         1.05 o
   3   8   5         32.63         26.56         1.57 o
   4   8   5         52.13         59.96         1.73 o
  -4   9   5         38.80         34.11         2.22 o
  -3   9   5         26.87         22.11         1.26 o
  -2   9   5         73.98         72.52         1.96 o
  -1   9   5        636.65        626.40         6.26 o
   0   9   5         89.70         81.09         2.31 o
   1   9   5        638.66        618.94         6.59 o
   2   9   5         73.30         69.25         2.44 o
   3   9   5         27.08         20.70         1.44 o
   4   9   5         39.12         35.86         1.40 o
  -4  10   5        159.62        147.65        23.43 o
  -3  10   5          5.98          6.80         0.69 o
  -2  10   5        140.98        143.55         2.88 o
  -1  10   5          2.00          1.54         0.67 o
   0  10   5         90.51         91.02         2.97 o
   1  10   5          2.13          1.63         0.99 o
   2  10   5        142.11        139.07         3.51 o
   3  10   5          5.99          6.52         0.96 o
   4  10   5        158.90        173.05         4.90 o
  -3  11   5         67.18         65.15         2.25 o
  -2  11   5         16.53         13.22         1.05 o
  -1  11   5        731.55        729.62         9.42 o
   0  11   5         26.17         24.45         1.66 o
   1  11   5        729.56        717.30         9.31 o
   2  11   5         16.94         16.56         1.29 o
   3  11   5         67.04         69.24         2.13 o
  -3  12   5         37.15         41.07         1.99 o
  -2  12   5         41.39         39.95         1.84 o
  -1  12   5         28.89         27.42         1.83 o
   0  12   5         77.80         75.15         2.59 o
   1  12   5         28.92         28.08         1.78 o
   2  12   5         40.96         41.58         1.75 o
   3  12   5         37.41         40.32         1.11 o
  -2  13   5          7.84          9.01         1.31 o
  -1  13   5        141.41        145.30         4.06 o
   0  13   5          0.14          0.32         0.58 o
   1  13   5        141.80        151.52         2.87 o
   2  13   5          7.76          8.39         0.61 o
  -2  14   5         40.16         39.57         2.32 o
  -1  14   5         29.78         29.01         2.23 o
   0  14   5        155.41        167.05         5.44 o
   1  14   5         29.56         31.61         1.18 o
   2  14   5         39.92         34.91         1.83 o
   0   0   6         11.53          9.13         1.45 o
   1   0   6        835.87        861.96        13.02 o
   2   0   6         20.87         32.55         3.18 o
   3   0   6         66.61         63.20         3.07 o
   4   0   6         21.83         19.18         2.24 o
   5   0   6         44.75         48.60         2.05 o
  -5   1   6          4.90          4.11         0.79 o
  -4   1   6        125.04        122.79         4.52 o
  -3   1   6        102.55        110.12         4.15 o
  -2   1   6        239.45        258.56         8.21 o
  -1   1   6        137.56        143.82         4.22 o
   0   1   6         12.82         13.87         0.84 o
   1   1   6        137.77        148.35         4.23 o
   2   1   6        240.26        252.25         5.97 o
   3   1   6        102.45        113.97         5.26 o
   4   1   6        124.46        126.31         3.89 o
   5   1   6          4.97          3.04         1.18 o
  -5   2   6          4.40          3.85         0.89 o
  -4   2   6          9.03          7.78         1.21 o
  -3   2   6        212.25        224.82         6.10 o
  -2   2   6        162.86        167.39         5.46 o
  -1   2   6        224.15        215.21         5.39 o
   0   2   6       2463.57       2453.07        23.66 o
   1   2   6        224.12        219.03         5.24 o
   2   2   6        162.37        165.84         4.03 o
   3   2   6        212.26        225.21         7.52 o
   4   2   6          8.91          9.21         1.54 o
   5   2   6          4.44          3.03         0.94 o
  -5   3   6          7.46          5.25         1.17 o
  -4   3   6         25.35         22.82         1.77 o
  -3   3   6        123.75        125.91         3.12 o
  -2   3   6        307.26        317.54         6.84 o
  -1   3   6        531.33        567.43         7.92 o
   0   3   6         57.96         50.77         1.80 o
   1   3   6        531.63        561.71         7.82 o
   2   3   6        310.23        317.85         5.96 o
   3   3   6        123.67        125.09         3.01 o
   4   3   6         25.26         22.22         2.10 o
   5   3   6          7.47          7.76         1.21 o
  -5   4   6         22.26         24.73         1.61 o
  -4   4   6         35.91         39.19         2.62 o
  -3   4   6         30.73         29.82         1.41 o
  -2   4   6        703.78        723.28         9.18 o
  -1   4   6        210.32        221.15         3.91 o
   0   4   6          3.75          5.21         0.69 o
   1   4   6        209.95        222.97         3.83 o
   2   4   6        700.55        713.68        10.21 o
   3   4   6         31.22         28.89         1.45 o
   4   4   6         35.63         40.78         2.30 o
   5   4   6         22.53         27.92         2.20 o
  -5   5   6         10.33         10.68         1.46 o
  -4   5   6        248.96        261.27         6.62 o
  -3   5   6        157.90        162.90         3.41 o
  -2   5   6        329.91        329.23        16.63 o
  -1   5   6         85.75         87.16         2.21 o
   0   5   6        435.06        478.00         6.11 o
   1   5   6         84.66         88.41         2.44 o
   2   5   6        329.94        326.98         6.35 o
   3   5   6        158.59        155.46         3.02 o
   4   5   6        248.63        258.85         5.61 o
   5   5   6         10.14         11.41         1.38 o
  -5   6   6         34.01         30.42         2.63 o
  -4   6   6         50.45         58.08         2.94 o
  -3   6   6        400.94        397.30         5.99 o
  -2   6   6         44.18         45.19         3.28 o
  -1   6   6         12.46         11.91         1.74 o
   0   6   6          7.79          6.29         1.15 o
   1   6   6         12.21          9.44         1.50 o
   2   6   6         44.28         49.00         5.38 o
   3   6   6        400.34        393.52         5.89 o
   4   6   6         50.52         56.21         2.27 o
   5   6   6         33.74         38.13         2.92 o
  -5   7   6          3.41          3.21         0.78 o
  -4   7   6         26.64         27.60         2.00 o
  -3   7   6         55.30         59.88         2.24 o
  -2   7   6         85.41         83.70         2.05 o
  -1   7   6        112.37        117.52         4.00 o
   0   7   6        133.59        145.47        10.73 o
   1   7   6        111.55        117.84         5.09 o
   2   7   6         85.77         84.06         2.60 o
   3   7   6         55.45         55.57         1.96 o
   4   7   6         26.17         28.13         1.32 o
   5   7   6          3.32          0.33         0.87 o
  -4   8   6         18.88         18.06         1.28 o
  -3   8   6         43.20         41.24         1.70 o
  -2   8   6        448.76        457.93         5.18 o
  -1   8   6        277.55        271.11         3.41 o
   0   8   6        223.14        220.87         7.41 o
   1   8   6        276.49        275.20         4.39 o
   2   8   6        448.92        457.91         7.14 o
   3   8   6         44.16         42.57         1.87 o
   4   8   6         18.84         21.08         1.08 o
  -4   9   6          4.71          5.81         0.80 o
  -3   9   6          6.21          6.25         0.77 o
  -2   9   6        114.23        114.79         2.80 o
  -1   9   6        259.81        263.92         3.43 o
   0   9   6          6.40          2.38         0.56 o
   1   9   6        260.12        268.75         4.91 o
   2   9   6        113.42        115.12         3.44 o
   3   9   6          6.11          7.46         1.23 o
   4   9   6          4.92          7.01         0.90 o
  -4  10   6         38.27         41.43         2.73 o
  -3  10   6         28.77         26.53         1.29 o
  -2  10   6          6.34          7.11         0.78 o
  -1  10   6        143.02        143.00         3.18 o
   0  10   6        144.58        143.82         3.48 o
   1  10   6        143.38        141.05         3.07 o
   2  10   6          6.59          6.71         0.83 o
   3  10   6         28.13         26.96         1.67 o
   4  10   6         38.29         43.15         1.67 o
  -3  11   6         48.48         50.10         1.74 o
  -2  11   6          9.41          8.86         1.00 o
  -1  11   6         44.41         48.66         1.96 o
   0  11   6          1.52          0.91         0.65 o
   1  11   6         44.66         46.05         2.03 o
   2  11   6          9.39          7.92         0.85 o
   3  11   6         48.37         51.13         1.46 o
  -3  12   6         54.82         62.33         3.59 o
  -2  12   6         17.39         16.35         1.39 o
  -1  12   6         61.19         57.32         2.39 o
   0  12   6        176.64        174.33         4.20 o
   1  12   6         61.88         56.38         2.16 o
   2  12   6         17.52         16.85         1.23 o
   3  12   6         54.44         60.94         2.04 o
  -2  13   6          9.00         10.84         1.28 o
  -1  13   6        125.11        131.90         4.68 o
   0  13   6          0.18          0.26         0.59 o
   1  13   6        125.58        132.41         2.89 o
   2  13   6          8.98         10.15         0.66 o
  -1  14   6          8.53          8.11         0.68 o
   0  14   6          0.13          0.59         0.42 o
   1  14   6          8.64          8.36         0.81 o
   1   0   7          5.41          5.85         1.02 o
   2   0   7        724.05        769.62        13.90 o
   3   0   7        133.02        126.53         3.42 o
   4   0   7        494.71        514.13         9.80 o
   5   0   7          7.27          8.72         0.92 o
  -5   1   7         48.72         46.54         1.91 o
  -4   1   7        155.93        163.91         5.22 o
  -3   1   7         71.17         72.40         2.61 o
  -2   1   7        168.66        167.19         5.68 o
  -1   1   7        454.14        488.84         9.39 o
   0   1   7       2251.89       2336.70        31.59 o
   1   1   7        452.91        481.69         9.10 o
   2   1   7        168.18        173.17         4.43 o
   3   1   7         71.69         71.72         2.35 o
   4   1   7        156.32        168.81         6.79 o
   5   1   7         48.87         48.66         2.42 o
  -5   2   7          3.68          3.88         0.76 o
  -4   2   7        122.30        125.17         3.81 o
  -3   2   7        117.40        111.41         2.69 o
  -2   2   7         54.04         59.07         3.37 o
  -1   2   7         87.52         88.22         3.48 o
   0   2   7         29.36         28.98         1.39 o
   1   2   7         88.29         89.52         3.40 o
   2   2   7         53.17         63.34         3.40 o
   3   2   7        118.19        112.00         2.51 o
   4   2   7        124.20        141.82         6.74 o
   5   2   7          3.68          3.85         0.92 o
  -5   3   7         47.70         42.39         2.92 o
  -4   3   7         55.50         50.57         2.45 o
  -3   3   7         20.73         18.62         1.22 o
  -2   3   7         97.69         88.48         4.12 o
  -1   3   7        595.82        668.24        11.41 o
   0   3   7        298.63        355.69         5.72 o
   1   3   7        597.43        669.38         9.22 o
   2   3   7         98.08         85.85         6.33 o
   3   3   7         20.44         20.05         1.10 o
   4   3   7         55.34         52.61         2.96 o
   5   3   7         47.85         51.68         2.96 o
  -5   4   7         12.29         11.26         1.18 o
  -4   4   7        218.69        235.74         6.28 o
  -3   4   7          6.57          6.48         0.93 o
  -2   4   7        170.56        173.29         6.22 o
  -1   4   7         61.59         63.01         3.73 o
   0   4   7        142.60        158.70         3.63 o
   1   4   7         61.28         65.17         1.88 o
   2   4   7        170.68        177.78         5.78 o
   3   4   7          6.52          8.31         0.88 o
   4   4   7        218.41        240.10         6.29 o
   5   4   7         12.15         12.68         1.79 o
  -5   5   7         60.58         56.50         2.41 o
  -4   5   7          4.57          7.05         1.31 o
  -3   5   7        838.69        849.71        10.33 o
  -2   5   7        139.18        145.76         8.07 o
  -1   5   7        121.83        121.20         3.32 o
   0   5   7          1.88          1.98         0.53 o
   1   5   7        120.52        122.32         3.19 o
   2   5   7        139.36        137.04         4.01 o
   3   5   7        840.18        824.05         8.49 o
   4   5   7          4.63          6.82         1.08 o
   5   5   7         60.20         64.28         2.88 o
  -5   6   7         36.51         40.45         5.22 o
  -4   6   7         27.89         27.63         2.08 o
  -3   6   7        185.14        194.36         4.04 o
  -2   6   7         44.19         41.55         1.63 o
  -1   6   7        119.60        121.32         3.96 o
   0   6   7         46.95         50.10         3.10 o
   1   6   7        118.28        126.90         5.06 o
   2   6   7         44.28         38.19         1.85 o
   3   6   7        184.71        190.26         4.36 o
   4   6   7         27.93         26.01         1.50 o
   5   6   7         36.71         34.11         1.83 o
  -4   7   7         59.84         56.33         2.58 o
  -3   7   7        894.49        923.59        10.40 o
  -2   7   7        216.81        215.45         3.37 o
  -1   7   7        131.48        128.42         4.30 o
   0   7   7       1008.10        992.25        41.21 o
   1   7   7        131.84        128.16         5.43 o
   2   7   7        217.11        211.69         3.85 o
   3   7   7        893.82        902.96        10.42 o
   4   7   7         60.17         64.85         2.16 o
  -4   8   7         44.64         45.46         2.07 o
  -3   8   7        133.90        124.90         3.06 o
  -2   8   7        301.74        300.43         4.62 o
  -1   8   7        246.06        245.61         3.46 o
   0   8   7        252.79        262.52         3.54 o
   1   8   7        245.93        247.07         3.83 o
   2   8   7        301.28        289.32         5.49 o
   3   8   7        134.08        128.67         3.55 o
   4   8   7         44.58         41.73         2.51 o
  -4   9   7         31.04         29.92         1.81 o
  -3   9   7         38.68         36.58         1.61 o
  -2   9   7         51.08         46.18         1.78 o
  -1   9   7         56.82         55.76         2.02 o
   0   9   7        230.83        213.26         3.66 o
   1   9   7         57.68         55.43         2.08 o
   2   9   7         50.88         47.61         2.22 o
   3   9   7         37.92         36.37         1.62 o
   4   9   7         31.19         32.81         2.09 o
  -4  10   7         34.27         34.77         2.25 o
  -3  10   7         36.01         31.67         1.33 o
  -2  10   7        223.81        226.43         6.31 o
  -1  10   7        105.40        101.29         2.93 o
   0  10   7          0.36          0.83         0.60 o
   1  10   7        106.13         98.95         2.77 o
   2  10   7        224.31        221.33         4.22 o
   3  10   7         35.96         31.13         1.25 o
   4  10   7         33.99         34.38         1.35 o
  -3  11   7        102.15        123.74         4.40 o
  -2  11   7         23.39         21.62         1.21 o
  -1  11   7         26.42         27.59         1.59 o
   0  11   7         12.42         10.84         1.13 o
   1  11   7         26.01         24.01         1.54 o
   2  11   7         23.43         22.91         1.28 o
   3  11   7        102.93        122.43         3.12 o
  -3  12   7         33.14         35.78         2.42 o
  -2  12   7         74.20         75.83         2.76 o
  -1  12   7          3.35          2.39         0.72 o
   0  12   7         19.72         22.07         1.62 o
   1  12   7          3.06          2.24         0.72 o
   2  12   7         73.81         73.48         1.92 o
   3  12   7         33.05         37.21         1.21 o
  -2  13   7         11.43          9.61         1.21 o
  -1  13   7          0.23          0.06         0.70 o
   0  13   7        325.58        361.94         8.19 o
   1  13   7          0.24          0.47         0.50 o
   2  13   7         11.26         10.96         0.78 o
  -1  14   7         17.60         16.79         0.96 o
   0  14   7          0.30          0.64         0.45 o
   1  14   7         17.89         16.05         1.22 o
   0   0   8       1077.30       1110.45        23.52 o
   1   0   8        153.39        134.83         3.80 o
   2   0   8         15.07         12.73         1.98 o
   3   0   8         11.16         14.66         1.32 o
   4   0   8         27.77         25.19         2.09 o
   5   0   8          1.14          2.00         1.34 o
  -5   1   8         12.84         11.64         0.95 o
  -4   1   8          9.52         10.05         1.48 o
  -3   1   8        110.23        102.68         2.64 o
  -2   1   8         90.07         95.82         7.36 o
  -1   1   8        838.18        903.39        17.47 o
   0   1   8         38.00         36.35         2.27 o
   1   1   8        835.25        892.02        11.86 o
   2   1   8         89.94         95.26         4.38 o
   3   1   8        110.56        108.10         5.07 o
   4   1   8          9.92         11.92         1.36 o
   5   1   8         13.06         13.41         1.30 o
  -5   2   8         24.08         24.89         1.52 o
  -4   2   8         16.50         12.71         1.39 o
  -3   2   8        200.95        197.04         3.45 o
  -2   2   8         14.62         16.43         2.01 o
  -1   2   8         63.53         67.89         4.67 o
   0   2   8          8.33          4.78         0.68 o
   1   2   8         63.67         66.04         2.58 o
   2   2   8         14.25         15.85         1.83 o
   3   2   8        199.94        207.11         4.12 o
   4   2   8         16.63         12.85         2.42 o
   5   2   8         24.16         27.58         1.77 o
  -5   3   8         23.69         21.90         1.78 o
  -4   3   8        160.26        162.54         4.26 o
  -3   3   8         24.80         20.28         1.40 o
  -2   3   8         45.44         47.24         3.20 o
  -1   3   8        196.72        187.72         5.54 o
   0   3   8        108.30        105.06         2.95 o
   1   3   8        197.50        182.31         6.00 o
   2   3   8         45.32         48.67         5.43 o
   3   3   8         24.78         21.07         1.27 o
   4   3   8        160.30        171.87         7.58 o
   5   3   8         23.90         26.87         1.69 o
  -5   4   8          5.60          6.58         0.94 o
  -4   4   8         30.47         28.62         2.17 o
  -3   4   8        984.56        994.55        14.09 o
  -2   4   8         55.21         49.55         2.55 o
  -1   4   8        202.67        213.03         5.87 o
   0   4   8        894.12       1032.02        12.68 o
   1   4   8        200.24        206.54         3.66 o
   2   4   8         54.74         56.65         3.28 o
   3   4   8        984.81        968.80        10.13 o
   4   4   8         30.58         33.37         3.17 o
   5   4   8          5.54          6.72         1.12 o
  -5   5   8         11.99          8.20         0.99 o
  -4   5   8         75.07         72.35         3.28 o
  -3   5   8        128.11        131.53         3.23 o
  -2   5   8        247.94        262.34         6.49 o
  -1   5   8        125.95        124.55         4.35 o
   0   5   8         19.51         18.18         1.21 o
   1   5   8        125.44        127.20         3.26 o
   2   5   8        248.54        256.90         4.38 o
   3   5   8        129.06        133.25         3.63 o
   4   5   8         74.93         69.17         3.06 o
   5   5   8         11.59         12.47         1.23 o
  -5   6   8         16.85         17.24         1.69 o
  -4   6   8          8.34          6.68         1.19 o
  -3   6   8         85.60         77.35         2.48 o
  -2   6   8        322.38        344.96         5.48 o
  -1   6   8        306.69        282.01         7.82 o
   0   6   8        130.30        142.03         6.46 o
   1   6   8        306.64        293.03         8.15 o
   2   6   8        323.52        345.72         6.69 o
   3   6   8         86.37         81.22         2.84 o
   4   6   8          8.06          6.92         0.97 o
  -4   7   8        130.73        130.27         3.85 o
  -3   7   8         29.96         30.73         1.46 o
  -2   7   8        203.99        206.74         4.35 o
  -1   7   8        130.05        120.56         2.33 o
   0   7   8        243.92        250.05         4.10 o
   1   7   8        129.32        120.32         2.75 o
   2   7   8        202.58        196.97         4.93 o
   3   7   8         29.49         33.51         1.83 o
   4   7   8        131.24        125.73         6.14 o
  -4   8   8         90.82         91.28         2.45 o
  -3   8   8         24.22         27.59         1.46 o
  -2   8   8         80.61         76.89         2.52 o
  -1   8   8          4.59          2.75         0.63 o
   0   8   8        145.50        133.97         2.51 o
   1   8   8          4.89          3.79         0.70 o
   2   8   8         81.09         76.14         2.70 o
   3   8   8         23.70         24.31         1.56 o
   4   8   8         90.04         89.47         2.84 o
  -4   9   8         38.19         30.97         2.08 o
  -3   9   8        101.41        103.97         3.23 o
  -2   9   8         14.22         14.47         1.17 o
  -1   9   8        261.44        266.96         4.83 o
   0   9   8        107.60        102.35         2.68 o
   1   9   8        262.33        262.09         4.32 o
   2   9   8         14.45         15.50         1.22 o
   3   9   8        100.93        104.03         2.37 o
   4   9   8         37.67         38.45         1.66 o
  -3  10   8         16.29         17.74         1.23 o
  -2  10   8         25.54         25.52         1.41 o
  -1  10   8         88.87         84.58         2.92 o
   0  10   8        653.30        656.48         8.05 o
   1  10   8         89.33         83.53         2.56 o
   2  10   8         25.27         26.37         1.31 o
   3  10   8         16.02         18.37         0.84 o
  -3  11   8         10.29          8.12         0.99 o
  -2  11   8         39.09         34.75         1.61 o
  -1  11   8         50.69         47.53         2.05 o
   0  11   8          1.19          2.26         0.77 o
   1  11   8         50.68         46.57         1.82 o
   2  11   8         39.25         37.46         1.50 o
   3  11   8         10.50          8.57         0.64 o
  -2  12   8         25.17         26.85         1.56 o
  -1  12   8         14.82         16.39         1.13 o
   0  12   8        184.19        198.20         4.47 o
   1  12   8         14.65         17.26         1.32 o
   2  12   8         25.00         25.86         0.99 o
  -2  13   8         24.11         20.08         1.97 o
  -1  13   8         16.39         16.99         1.94 o
   0  13   8         60.29         66.63         2.41 o
   1  13   8         16.17         16.02         1.04 o
   2  13   8         24.62         23.12         1.71 o
   0  14   8         18.71         17.23         1.21 o
   1   0   9          1.38          1.10         0.78 o
   2   0   9        129.01        102.33         4.73 o
   3   0   9         26.38         27.44         1.57 o
   4   0   9          0.84          1.37         0.98 o
   5   0   9          0.90          0.39         0.84 o
  -5   1   9          8.21          9.70         1.09 o
  -4   1   9         20.59         23.05         1.99 o
  -3   1   9        618.29        626.48         8.51 o
  -2   1   9         76.62         82.24         8.95 o
  -1   1   9        479.75        507.67        10.60 o
   0   1   9         12.21          9.87         1.38 o
   1   1   9        475.50        499.33         8.47 o
   2   1   9         76.98         78.36         4.12 o
   3   1   9        616.33        635.04         9.93 o
   4   1   9         20.84         22.24         1.66 o
   5   1   9          8.17         10.42         2.83 o
  -5   2   9         16.21         12.26         1.04 o
  -4   2   9         34.49         34.39         2.48 o
  -3   2   9         84.19         77.95         2.05 o
  -2   2   9         31.68         30.67         2.62 o
  -1   2   9        138.11        159.66         5.47 o
   0   2   9        294.50        329.58         7.83 o
   1   2   9        139.17        163.97         4.41 o
   2   2   9         31.70         29.08         2.54 o
   3   2   9         82.51         77.48         2.33 o
   4   2   9         34.25         35.15         2.86 o
   5   2   9         15.99         13.13         1.45 o
  -5   3   9        154.21        162.48         7.69 o
  -4   3   9         97.14        100.74         3.84 o
  -3   3   9         73.92         72.92         2.59 o
  -2   3   9         36.52         28.75         2.59 o
  -1   3   9        277.48        294.93        13.36 o
   0   3   9         14.46         15.20         1.64 o
   1   3   9        277.94        297.62         6.46 o
   2   3   9         36.21         31.25         2.61 o
   3   3   9         74.43         74.64         2.42 o
   4   3   9         96.71        104.28         3.97 o
   5   3   9        154.02        163.98        13.28 o
  -5   4   9          4.45          3.91         0.85 o
  -4   4   9          0.80         -0.47         1.38 o
  -3   4   9         66.84         60.77         3.25 o
  -2   4   9        408.89        422.91         5.46 o
  -1   4   9          1.03          1.26         0.91 o
   0   4   9         41.05         45.04         3.97 o
   1   4   9          1.11          1.56         0.58 o
   2   4   9        408.01        413.35         5.77 o
   3   4   9         68.23         59.60         2.44 o
   4   4   9          0.81         -0.16         0.88 o
   5   4   9          4.65          3.67         2.11 o
  -5   5   9          0.82          1.12         0.67 o
  -4   5   9         65.54         67.71         3.45 o
  -3   5   9        106.92        114.28         3.72 o
  -2   5   9        444.89        459.03         7.31 o
  -1   5   9        183.21        179.53         5.94 o
   0   5   9        147.37        169.49         4.50 o
   1   5   9        184.98        168.24         3.95 o
   2   5   9        444.03        440.60         6.73 o
   3   5   9        106.68        114.30         3.36 o
   4   5   9         65.84         70.10         2.99 o
   5   5   9          0.89          3.36         1.04 o
  -4   6   9         85.33         80.41         3.12 o
  -3   6   9        493.32        527.66        10.66 o
  -2   6   9        215.52        211.06         3.79 o
  -1   6   9        174.45        168.13         3.60 o
   0   6   9         65.03         54.09         5.35 o
   1   6   9        173.95        163.17         3.47 o
   2   6   9        216.99        213.84         4.65 o
   3   6   9        494.00        520.36         8.59 o
   4   6   9         85.13         73.67         2.85 o
  -4   7   9        286.70        270.61         5.44 o
  -3   7   9         21.40         21.18         1.33 o
  -2   7   9        197.55        199.02         3.74 o
  -1   7   9        125.11        123.14         2.74 o
   0   7   9        518.07        541.14         5.66 o
   1   7   9        125.53        125.59         2.70 o
   2   7   9        197.28        196.53         5.08 o
   3   7   9         21.61         22.58         1.74 o
   4   7   9        288.89        264.62         8.40 o
  -4   8   9        161.97        168.14         3.15 o
  -3   8   9        127.15        130.91         3.60 o
  -2   8   9         74.70         75.23         2.12 o
  -1   8   9        123.92        120.42         2.72 o
   0   8   9        105.57        101.49         2.65 o
   1   8   9        124.29        117.29         3.07 o
   2   8   9         73.87         72.76         2.68 o
   3   8   9        125.87        127.17         3.76 o
   4   8   9        162.63        171.66         3.74 o
  -4   9   9         56.64         43.61         2.68 o
  -3   9   9         77.71         79.57         2.65 o
  -2   9   9         31.02         31.00         1.58 o
  -1   9   9        121.62        119.02         3.13 o
   0   9   9        198.51        214.36         4.20 o
   1   9   9        120.42        113.80         2.73 o
   2   9   9         30.77         29.29         1.56 o
   3   9   9         77.93         75.74         2.12 o
   4   9   9         55.77         46.32         1.99 o
  -3  10   9         16.13         18.83         1.16 o
  -2  10   9         13.75         14.69         1.04 o
  -1  10   9         10.02          5.91         0.84 o
   0  10   9         12.85         16.19         1.19 o
   1  10   9          9.97          6.88         0.84 o
   2  10   9         14.17         11.77         0.98 o
   3  10   9         16.43         17.11         1.12 o
  -3  11   9         33.56         29.50         2.11 o
  -2  11   9         17.89         16.87         1.22 o
  -1  11   9         95.93         96.08         2.76 o
   0  11   9         33.64         35.45         1.95 o
   1  11   9         96.40         97.45         2.46 o
   2  11   9         18.41         16.18         1.49 o
   3  11   9         33.69         35.33         1.31 o
  -2  12   9         23.70         22.45         1.27 o
  -1  12   9        115.42        124.20         2.75 o
   0  12   9          2.52          2.65         0.71 o
   1  12   9        114.98        123.80         3.09 o
   2  12   9         23.09         21.60         1.01 o
  -1  13   9         13.74         17.60         1.26 o
   0  13   9         49.87         46.90         1.58 o
   1  13   9         13.70         15.30         1.10 o
   0   0  10        351.00        421.41        13.59 o
   1   0  10        300.38        326.06         8.55 o
   2   0  10        229.85        231.10         6.21 o
   3   0  10          0.28         -0.21         1.04 o
   4   0  10        124.51        130.76         4.33 o
   5   0  10          9.41          7.39         1.68 o
  -5   1  10        108.02        113.81         3.33 o
  -4   1  10          6.03          3.33         1.12 o
  -3   1  10        189.39        181.36         4.22 o
  -2   1  10        118.29        120.47         5.88 o
  -1   1  10         19.69         20.47         2.12 o
   0   1  10          7.10          6.68         1.27 o
   1   1  10         20.26         22.05         2.19 o
   2   1  10        118.78        132.00         4.59 o
   3   1  10        187.36        181.19         4.79 o
   4   1  10          5.96          4.21         0.91 o
   5   1  10        109.18        124.21         9.22 o
  -5   2  10         21.57         20.22         1.41 o
  -4   2  10         12.54         15.07         2.00 o
  -3   2  10          3.67          3.01         1.04 o
  -2   2  10        285.41        277.76         5.26 o
  -1   2  10        223.16        220.19         6.86 o
   0   2  10        934.01       1018.20        21.73 o
   1   2  10        222.72        211.85         6.75 o
   2   2  10        284.49        289.85         6.38 o
   3   2  10          3.75          2.47         0.84 o
   4   2  10         12.71         12.87         1.34 o
   5   2  10         21.53         23.10         1.63 o
  -5   3  10         64.76         65.85         5.36 o
  -4   3  10         34.36         37.50         2.28 o
  -3   3  10        217.84        228.44         5.35 o
  -2   3  10         37.03         34.86         1.71 o
  -1   3  10         76.42         69.86         3.72 o
   0   3  10         16.56         18.94         1.95 o
   1   3  10         76.48         71.48         3.80 o
   2   3  10         37.29         34.47         1.65 o
   3   3  10        218.91        229.47         4.04 o
   4   3  10         34.05         37.41         2.33 o
   5   3  10         63.88         60.81         5.06 o
  -5   4  10          2.87          1.63         0.78 o
  -4   4  10         50.17         54.89         2.68 o
  -3   4  10         46.88         44.41         2.35 o
  -2   4  10         29.21         30.20         1.60 o
  -1   4  10        219.00        232.26         7.74 o
   0   4  10        245.06        257.45         8.86 o
   1   4  10        216.09        239.93         5.85 o
   2   4  10         28.79         29.79         1.77 o
   3   4  10         46.86         42.90         2.29 o
   4   4  10         50.69         61.88         3.34 o
  -4   5  10          2.85          4.90         1.00 o
  -3   5  10         61.60         60.26         3.16 o
  -2   5  10         36.27         34.14         1.90 o
  -1   5  10         87.01         84.86         2.82 o
   0   5  10        188.59        195.67         6.41 o
   1   5  10         86.33         83.31         2.67 o
   2   5  10         36.69         38.35         2.86 o
   3   5  10         62.79         58.34         2.66 o
   4   5  10          2.91          5.69         0.80 o
  -4   6  10         51.24         48.69         2.27 o
  -3   6  10         93.31         95.98         3.84 o
  -2   6  10        220.27        213.62         4.69 o
  -1   6  10        252.46        241.11         4.52 o
   0   6  10        325.61        281.32         4.07 o
   1   6  10        250.57        235.80         4.31 o
   2   6  10        221.72        211.49         5.23 o
   3   6  10         93.74         90.43         3.27 o
   4   6  10         50.37         46.10         1.63 o
  -4   7  10        198.10        193.34         4.83 o
  -3   7  10         77.74         71.20         2.37 o
  -2   7  10        113.92        119.65         2.84 o
  -1   7  10        170.53        174.73         3.54 o
   0   7  10          0.09          0.03         0.57 o
   1   7  10        171.20        175.25         3.50 o
   2   7  10        112.97        116.83         3.89 o
   3   7  10         76.66         78.79         2.96 o
   4   7  10        197.53        197.14         5.54 o
  -4   8  10         95.17         91.69         2.56 o
  -3   8  10         82.41         84.53         2.80 o
  -2   8  10        132.89        132.19         2.76 o
  -1   8  10        539.45        534.88         7.26 o
   0   8  10         21.72         19.63         1.25 o
   1   8  10        542.15        534.25         7.04 o
   2   8  10        132.38        132.85         4.09 o
   3   8  10         82.12         85.41         2.59 o
   4   8  10         95.65         87.46         2.22 o
  -3   9  10          3.49          5.78         0.95 o
  -2   9  10         98.56        100.50         2.42 o
  -1   9  10         42.81         44.17         2.14 o
   0   9  10        212.41        218.53         4.67 o
   1   9  10         42.10         38.91         1.97 o
   2   9  10         98.88         99.34         2.65 o
   3   9  10          3.56          3.14         0.57 o
  -3  10  10          2.20          1.50         0.64 o
  -2  10  10         25.29         28.48         1.45 o
  -1  10  10         26.95         25.73         1.98 o
   0  10  10          8.06          5.87         0.89 o
   1  10  10         26.71         24.89         1.51 o
   2  10  10         25.59         26.50         1.28 o
   3  10  10          2.25          3.55         0.54 o
  -2  11  10         54.38         56.09         1.90 o
  -1  11  10         16.67         14.81         1.07 o
   0  11  10         39.69         35.82         2.25 o
   1  11  10         16.83         14.10         0.96 o
   2  11  10         54.11         59.18         1.79 o
   3  11  10         14.44         15.29         1.09 o
  -2  12  10         27.43         26.20         2.11 o
  -1  12  10         17.24         15.60         1.00 o
   0  12  10         49.04         52.98         2.36 o
   1  12  10         17.20         16.24         1.29 o
   2  12  10         27.27         28.62         1.34 o
  -1  13  10          2.42          3.09         0.81 o
   0  13  10          1.75          2.09         0.55 o
   1  13  10          2.45          1.89         0.46 o
   1   0  11         17.80         12.04         2.04 o
   2   0  11        312.60        322.24         5.21 o
   3   0  11         83.73         78.38         3.56 o
   4   0  11          3.00          2.88         1.41 o
   5   0  11         12.39         11.79         1.53 o
  -5   1  11          6.10          6.44         1.24 o
  -4   1  11         24.12         24.53         2.29 o
  -3   1  11         27.29         28.20         1.94 o
  -2   1  11        210.96        211.95         4.13 o
  -1   1  11        168.18        183.63         6.56 o
   0   1  11         33.85         30.78         2.58 o
   1   1  11        170.30        179.47         6.50 o
   2   1  11        211.55        216.06         4.66 o
   3   1  11         27.50         26.82         2.17 o
   4   1  11         24.22         21.89         2.13 o
   5   1  11          6.23          4.85         0.89 o
  -5   2  11         49.88         36.55         2.38 o
  -4   2  11        117.22        119.26         4.87 o
  -3   2  11        216.20        212.89         6.53 o
  -2   2  11        843.36        811.79         8.41 o
  -1   2  11        205.25        208.78         7.02 o
   0   2  11          0.38          1.27         0.91 o
   1   2  11        204.81        210.85         7.01 o
   2   2  11        842.84        830.25        16.28 o
   3   2  11        217.11        204.66         4.41 o
   4   2  11        117.58        124.54         5.04 o
   5   2  11         50.35         50.53         2.73 o
  -4   3  11         11.45          7.13         1.40 o
  -3   3  11          0.31          0.46         0.93 o
  -2   3  11         85.89         84.31         2.69 o
  -1   3  11         66.81         68.98         2.90 o
   0   3  11         54.21         51.01         3.30 o
   1   3  11         66.97         74.26         2.91 o
   2   3  11         85.96         88.09         2.91 o
   3   3  11          0.35          1.31         0.65 o
   4   3  11         11.53         10.97         1.09 o
  -4   4  11         14.41         13.51         1.36 o
  -3   4  11          2.24          1.48         0.91 o
  -2   4  11         36.30         35.98         2.21 o
  -1   4  11         54.68         54.38         2.34 o
   0   4  11          1.74          2.14         0.96 o
   1   4  11         54.41         54.87         2.30 o
   2   4  11         36.10         34.18         2.11 o
   3   4  11          2.05          1.98         0.76 o
   4   4  11         14.93         14.72         1.42 o
  -4   5  11         81.05         83.72         2.90 o
  -3   5  11         75.36         67.97         2.73 o
  -2   5  11        161.14        165.58         4.12 o
  -1   5  11         77.30         74.13         2.73 o
   0   5  11        310.44        293.97         4.82 o
   1   5  11         76.73         70.58         2.88 o
   2   5  11        161.28        161.80         4.49 o
   3   5  11         75.10         68.42         2.79 o
   4   5  11         80.94         73.47         2.45 o
  -4   6  11          5.42          5.80         1.56 o
  -3   6  11        139.59        144.02         4.56 o
  -2   6  11        441.98        438.62         7.01 o
  -1   6  11        299.87        327.87         5.43 o
   0   6  11         13.09         14.62         1.12 o
   1   6  11        300.06        319.92         5.65 o
   2   6  11        440.63        423.07         6.78 o
   3   6  11        139.27        142.06         3.94 o
   4   6  11          5.70          3.56         0.74 o
  -4   7  11         22.73         21.20         1.20 o
  -3   7  11          1.43          0.45         0.78 o
  -2   7  11          1.69          2.28         0.77 o
  -1   7  11         69.00         65.26         2.33 o
   0   7  11         82.83         77.80         2.13 o
   1   7  11         69.57         66.14         2.30 o
   2   7  11          1.57         -0.21         0.90 o
   3   7  11          1.48          0.19         0.60 o
   4   7  11         22.78         21.32         1.65 o
  -3   8  11          3.89          3.91         0.77 o
  -2   8  11         14.36         11.60         0.95 o
  -1   8  11         71.02         74.30         2.49 o
   0   8  11          3.53          1.20         0.60 o
   1   8  11         72.07         72.45         2.36 o
   2   8  11         14.66         10.53         1.11 o
   3   8  11          3.97          4.12         0.69 o
  -3   9  11         16.92         16.41         1.57 o
  -2   9  11         25.50         22.87         1.37 o
  -1   9  11         33.84         34.37         1.83 o
   0   9  11          0.13          0.42         0.65 o
   1   9  11         33.46         33.36         1.75 o
   2   9  11         25.65         25.00         1.31 o
   3   9  11         16.85         16.99         0.99 o
  -3  10  11         19.12         24.12         1.46 o
  -2  10  11         70.69         74.81         2.65 o
  -1  10  11        137.45        142.68         3.86 o
   0  10  11         27.11         28.36         1.90 o
   1  10  11        137.12        137.60         3.25 o
   2  10  11         71.39         73.99         1.97 o
   3  10  11         19.18         21.67         0.88 o
  -2  11  11         19.84         19.13         1.21 o
  -1  11  11          0.42         -0.38         0.56 o
   0  11  11        198.98        206.33         5.06 o
   1  11  11          0.43          0.70         0.56 o
   2  11  11         19.43         21.44         1.13 o
  -1  12  11         72.56         78.27         4.09 o
   0  12  11         33.25         37.33         1.78 o
   1  12  11         72.44         80.00         3.40 o
   0   0  12         42.19         42.53         4.54 o
   1   0  12         14.21         11.82         1.26 o
   2   0  12        163.01        147.69         3.92 o
   3   0  12          0.08         -0.51         0.79 o
   4   0  12         12.30         11.09         1.14 o
  -4   1  12         27.25         30.72         2.28 o
  -3   1  12         87.17         99.40         4.05 o
  -2   1  12         30.04         30.74         1.83 o
  -1   1  12         21.20         24.20         1.86 o
   0   1  12         65.87         64.51         3.92 o
   1   1  12         21.24         19.86         1.43 o
   2   1  12         29.09         28.65         1.98 o
   3   1  12         87.38         96.25         4.52 o
   4   1  12         27.61         27.20         2.04 o
  -4   2  12         45.51         50.58         3.50 o
  -3   2  12         47.53         53.22         2.49 o
  -2   2  12         25.40         20.99         1.56 o
  -1   2  12        199.45        218.29         5.27 o
   0   2  12         61.40         70.08         3.35 o
   1   2  12        200.63        214.83         4.59 o
   2   2  12         24.99         18.03         3.68 o
   3   2  12         47.41         49.84         2.10 o
   4   2  12         45.34         46.52         2.88 o
  -4   3  12          7.85          7.70         1.26 o
  -3   3  12          1.13          1.25         1.18 o
  -2   3  12        238.13        230.39         4.79 o
  -1   3  12        100.58        105.22         3.62 o
   0   3  12         78.32         81.64         2.50 o
   1   3  12        101.03        107.56         2.89 o
   2   3  12        238.84        231.67         7.84 o
   3   3  12          1.16          0.55         0.72 o
   4   3  12          7.63          8.53         1.02 o
  -4   4  12        218.32        244.38        10.86 o
  -3   4  12         85.44         90.15         3.13 o
  -2   4  12        296.59        317.95         5.84 o
  -1   4  12        906.11        916.00        10.76 o
   0   4  12        454.01        484.78         6.58 o
   1   4  12        905.67        916.17        11.22 o
   2   4  12        296.53        313.13         9.29 o
   3   4  12         85.03         92.03         2.80 o
   4   4  12        218.41        210.21         5.22 o
  -4   5  12         98.25        106.47         3.71 o
  -3   5  12         36.01         35.60         1.98 o
  -2   5  12         78.55         84.61         2.92 o
  -1   5  12        155.36        147.33         4.29 o
   0   5  12        107.21        104.27         2.85 o
   1   5  12        154.27        144.31         4.85 o
   2   5  12         78.82         78.06         3.11 o
   3   5  12         36.07         40.69         2.11 o
   4   5  12         97.69         91.30         4.36 o
  -4   6  12         18.95         20.55         1.73 o
  -3   6  12         46.57         42.92         2.86 o
  -2   6  12         36.54         42.02         2.09 o
  -1   6  12         54.31         52.23         2.33 o
   0   6  12        140.60        139.99         3.34 o
   1   6  12         54.31         51.93         2.01 o
   2   6  12         36.96         40.57         1.97 o
   3   6  12         47.41         46.16         1.90 o
   4   6  12         18.78         21.87         1.56 o
  -4   7  12         58.18         53.66         1.97 o
  -3   7  12          3.82          4.13         0.79 o
  -2   7  12         67.64         66.61         2.47 o
  -1   7  12        361.77        358.65         6.27 o
   0   7  12          2.93          0.96         0.57 o
   1   7  12        361.09        368.61         5.56 o
   2   7  12         67.68         64.38         2.16 o
   3   7  12          3.77          3.75         0.65 o
  -3   8  12          5.30          5.01         0.84 o
  -2   8  12          2.08          1.85         0.60 o
  -1   8  12         18.04         14.30         1.16 o
   0   8  12        261.03        238.20         4.73 o
   1   8  12         18.08         15.58         1.14 o
   2   8  12          2.19          2.57         0.71 o
   3   8  12          5.32          4.70         0.55 o
  -3   9  12         33.85         35.06         2.60 o
  -2   9  12         12.50         14.10         1.16 o
  -1   9  12         57.33         49.10         2.03 o
   0   9  12         24.73         22.59         1.44 o
   1   9  12         57.77         52.78         2.26 o
   2   9  12         12.34         15.11         0.98 o
   3   9  12         33.73         33.61         1.56 o
  -2  10  12        129.23        139.67         4.39 o
  -1  10  12          7.14          5.54         0.80 o
   0  10  12        115.48        116.00         3.83 o
   1  10  12          7.22          7.04         0.76 o
   2  10  12        128.67        127.49         2.57 o
  -2  11  12          1.31          2.57         0.93 o
  -1  11  12         90.89         99.72         2.86 o
   0  11  12         42.18         49.60         2.17 o
   1  11  12         90.93        100.85         3.20 o
   2  11  12          1.35          0.26         0.65 o
  -1  12  12         11.43         10.93         1.45 o
   0  12  12          0.54          0.04         0.45 o
   1  12  12         11.27         11.53         1.51 o
   1   0  13         21.19         23.01         1.60 o
   2   0  13        860.56        888.14        13.89 o
   3   0  13        162.41        156.35         4.89 o
   4   0  13          7.26          7.94         1.67 o
  -4   1  13         15.84         12.99         1.10 o
  -3   1  13          8.72          6.51         1.25 o
  -2   1  13         93.37         86.66         3.32 o
  -1   1  13        530.48        551.06         7.41 o
   0   1  13         69.51         74.42         2.45 o
   1   1  13        530.81        557.10         8.13 o
   2   1  13         94.67         92.88         4.00 o
   3   1  13          8.53          5.46         0.89 o
   4   1  13         15.89         11.17         1.06 o
  -4   2  13         51.57         59.13         3.47 o
  -3   2  13         37.57         36.17         2.39 o
  -2   2  13         11.91         11.54         1.33 o
  -1   2  13         15.87         19.39         1.72 o
   0   2  13        212.90        219.47         4.30 o
   1   2  13         15.71         15.58         1.39 o
   2   2  13         11.34         11.33         2.13 o
   3   2  13         37.55         38.50         1.81 o
   4   2  13         51.59         50.85         2.67 o
  -4   3  13         49.34         57.01         3.54 o
  -3   3  13         26.43         31.23         2.16 o
  -2   3  13        197.34        201.45         5.13 o
  -1   3  13         38.80         42.98         2.73 o
   0   3  13          0.13          2.05         0.80 o
   1   3  13         38.41         37.02         2.16 o
   2   3  13        196.52        198.32         7.21 o
   3   3  13         26.16         28.40         1.76 o
   4   3  13         49.39         49.82         9.30 o
  -4   4  13         35.34         36.24         2.04 o
  -3   4  13        139.49        136.89         5.73 o
  -2   4  13         13.07         11.96         1.36 o
  -1   4  13         37.43         30.86         1.96 o
   0   4  13         18.78         19.40         1.93 o
   1   4  13         37.61         33.59         2.12 o
   2   4  13         13.26         12.62         1.95 o
   3   4  13        139.18        137.94         3.73 o
   4   4  13         35.74         29.28         2.55 o
  -4   5  13          3.82          3.36         0.59 o
  -3   5  13         13.26         10.02         1.22 o
  -2   5  13         66.74         68.20         2.85 o
  -1   5  13         71.12         64.06         2.81 o
   0   5  13        173.60        165.13         4.45 o
   1   5  13         70.31         65.63         2.77 o
   2   5  13         65.93         63.76         3.25 o
   3   5  13         13.62         14.78         1.40 o
   4   5  13          3.77          4.05         1.26 o
  -3   6  13         18.67         18.82         1.12 o
  -2   6  13         40.03         35.51         1.84 o
  -1   6  13          4.31          3.00         0.80 o
   0   6  13         14.77         12.64         1.09 o
   1   6  13          4.42          4.68         0.90 o
   2   6  13         39.88         34.84         1.72 o
   3   6  13         18.78         19.32         1.33 o
  -3   7  13         13.41         12.13         0.96 o
  -2   7  13        107.69        105.57         2.93 o
  -1   7  13         77.64         74.98         2.66 o
   0   7  13         49.78         48.10         1.92 o
   1   7  13         77.99         77.21         2.32 o
   2   7  13        108.12        101.38         2.49 o
   3   7  13         13.68         11.94         0.86 o
  -3   8  13          8.91         10.61         1.19 o
  -2   8  13          9.96          9.54         0.93 o
  -1   8  13        126.81        133.67         3.61 o
   0   8  13         35.45         37.97         1.75 o
   1   8  13        127.68        133.62         3.47 o
   2   8  13          9.86         10.39         0.82 o
   3   8  13          8.98          9.71         0.70 o
  -2   9  13         49.17         53.48         1.88 o
  -1   9  13         24.94         24.79         1.84 o
   0   9  13         11.19         15.80         1.22 o
   1   9  13         24.83         27.49         1.37 o
   2   9  13         49.65         52.23         1.48 o
  -2  10  13         21.85         20.64         1.43 o
  -1  10  13         59.88         64.53         2.55 o
   0  10  13        110.87        108.67         3.30 o
   1  10  13         59.85         61.86         2.04 o
   2  10  13         22.16         21.48         0.97 o
  -1  11  13         38.13         38.98         2.55 o
   0  11  13         10.35         15.87         1.45 o
   1  11  13         38.46         37.76         1.80 o
   0   0  14        533.15        553.54        12.05 o
   1   0  14         47.02         43.83         2.44 o
   2   0  14         13.84         13.87         1.47 o
   3   0  14          5.18          6.95         1.16 o
   4   0  14          1.49          0.74         1.89 o
  -4   1  14         12.69         13.70         1.19 o
  -3   1  14         45.89         43.01         2.40 o
  -2   1  14        130.28        132.62         4.81 o
  -1   1  14        393.28        395.04        11.55 o
   0   1  14          2.16          1.72         1.02 o
   1   1  14        395.33        411.80         8.85 o
   2   1  14        129.98        135.46         5.81 o
   3   1  14         46.61         46.24         2.04 o
   4   1  14         12.62          6.17         1.17 o
  -4   2  14         18.81         18.49         1.71 o
  -3   2  14        190.63        180.68         5.24 o
  -2   2  14         22.86         29.21         2.30 o
  -1   2  14         77.79         74.12         3.66 o
   0   2  14          4.18          3.55         1.03 o
   1   2  14         78.62         77.74         3.67 o
   2   2  14         23.06         31.22         4.01 o
   3   2  14        191.18        189.88         3.48 o
   4   2  14         18.83         14.08         3.58 o
  -4   3  14         25.57         24.41         1.98 o
  -3   3  14          9.23          6.77         1.11 o
  -2   3  14         63.12         68.11         3.17 o
  -1   3  14        250.15        264.53         5.91 o
   0   3  14        262.61        277.12         6.00 o
   1   3  14        249.92        271.23         6.83 o
   2   3  14         63.81         71.04         4.19 o
   3   3  14          9.19          5.48         0.89 o
   4   3  14         26.00         25.09         2.10 o
  -4   4  14         56.02         63.80         3.07 o
  -3   4  14         62.17         61.92         2.76 o
  -2   4  14         39.33         36.61         2.06 o
  -1   4  14         97.55         81.94         3.78 o
   0   4  14         19.96         13.45         1.41 o
   1   4  14         96.01         90.00         4.88 o
   2   4  14         39.77         39.44         2.53 o
   3   4  14         62.19         61.77         2.77 o
  -3   5  14         17.49         19.19         1.22 o
  -2   5  14        101.71        100.26         3.18 o
  -1   5  14        108.39        106.87         2.82 o
   0   5  14          2.97          2.95         1.06 o
   1   5  14        107.84        106.80         3.49 o
   2   5  14        101.64        107.57         4.04 o
   3   5  14         17.20         19.48         1.30 o
  -3   6  14         47.95         55.39         1.98 o
  -2   6  14         26.58         20.87         1.40 o
  -1   6  14        122.32        118.29         3.23 o
   0   6  14          1.57          2.48         0.75 o
   1   6  14        122.85        111.42         3.12 o
   2   6  14         26.19         19.97         1.74 o
   3   6  14         48.31         52.92         2.52 o
  -3   7  14          8.26          8.18         1.19 o
  -2   7  14         34.40         33.79         1.52 o
  -1   7  14        110.74        111.15         3.02 o
   0   7  14         24.88         24.27         1.63 o
   1   7  14        109.75        103.06         5.79 o
   2   7  14         34.59         34.22         2.36 o
   3   7  14          8.43         10.53         0.82 o
  -2   8  14         79.30         75.74         2.26 o
  -1   8  14          8.48          7.72         0.99 o
   0   8  14        181.51        186.08         4.85 o
   1   8  14          8.65          5.43         0.80 o
   2   8  14         79.47         75.10         2.30 o
   3   8  14         54.50         51.39         2.08 o
  -2   9  14         13.46         14.28         1.23 o
  -1   9  14         68.48         71.99         2.71 o
   0   9  14        245.68        247.00         6.80 o
   1   9  14         68.77         71.88         2.19 o
   2   9  14         13.27         15.88         1.42 o
  -1  10  14          2.16          0.98         0.58 o
   0  10  14        302.11        359.23         8.84 o
   1  10  14          2.10          2.50         0.66 o
   0  11  14         11.42         14.47         1.64 o
   1   0  15          1.80          0.94         0.93 o
   2   0  15          0.07          0.97         1.12 o
   3   0  15         40.63         42.36         4.93 o
  -3   1  15         14.87         13.93         1.63 o
  -2   1  15         75.99         74.91         4.79 o
  -1   1  15         12.67         12.88         1.70 o
   0   1  15        515.22        518.31         9.66 o
   1   1  15         12.42         12.62         1.43 o
   2   1  15         76.20         77.72         3.55 o
   3   1  15         14.80         14.72         1.15 o
  -3   2  15        164.05        171.80         7.84 o
  -2   2  15          1.67          2.14         0.94 o
  -1   2  15         32.86         31.36         2.05 o
   0   2  15          1.38          3.58         1.02 o
   1   2  15         33.35         35.25         2.49 o
   2   2  15          1.60          1.76         1.09 o
   3   2  15        162.04        171.87         6.41 o
  -3   3  15         40.72         42.85         1.69 o
  -2   3  15         84.59         82.32         3.48 o
  -1   3  15        135.18        136.89         4.02 o
   0   3  15       1199.34       1228.55        17.76 o
   1   3  15        137.00        143.90         4.76 o
   2   3  15         83.51         76.11         3.41 o
   3   3  15         40.36         44.96         1.60 o
  -3   4  15         77.10         71.97         3.07 o
  -2   4  15         16.20         14.26         1.15 o
  -1   4  15        107.43        100.65         4.00 o
   0   4  15          0.02         -0.20         0.93 o
   1   4  15        107.06        105.00         3.86 o
   2   4  15         16.13         13.71         1.49 o
   3   4  15         78.26         76.71         2.02 o
  -3   5  15        140.61        154.77         3.37 o
  -2   5  15         52.14         52.41         1.89 o
  -1   5  15         86.85         81.64         3.01 o
   0   5  15        175.66        177.20         4.50 o
   1   5  15         87.17         80.38         2.93 o
   2   5  15         52.53         57.22         3.27 o
   3   5  15        140.60        165.42         4.15 o
  -3   6  15          3.97          3.96         0.52 o
  -2   6  15         26.73         24.89         1.25 o
  -1   6  15          6.67          6.55         1.10 o
   0   6  15         19.64         17.95         1.26 o
   1   6  15          6.60          6.26         0.85 o
   2   6  15         26.40         23.03         1.67 o
   3   6  15          3.84          3.66         0.54 o
  -2   7  15          0.16          0.31         0.47 o
  -1   7  15         55.13         60.68         2.30 o
   0   7  15         66.90         67.84         2.85 o
   1   7  15         54.79         56.10         2.17 o
   2   7  15          0.18         -0.08         0.61 o
  -2   8  15         15.65         16.93         1.07 o
  -1   8  15          2.51          3.96         0.81 o
   0   8  15         79.68         90.68         3.27 o
   1   8  15          2.60          2.39         0.58 o
   2   8  15         15.92         14.38         1.51 o
  -1   9  15          1.39          1.34         0.61 o
   0   9  15         86.02         86.27         3.41 o
   1   9  15          1.32          2.69         0.55 o
  -1  10  15         17.20         16.26         1.60 o
   0  10  15          0.16          1.05         0.53 o
   0   0  16        231.05        227.61         7.19 o
   1   0  16         81.15         80.23         3.50 o
   2   0  16          3.48          3.21         1.54 o
   3   0  16         47.12         48.87         2.35 o
  -3   1  16         43.22         42.38         2.17 o
  -2   1  16         51.81         53.03         3.89 o
  -1   1  16        129.39        123.03         3.79 o
   0   1  16         62.42         70.98         3.34 o
   1   1  16        130.46        125.76         4.44 o
   2   1  16         51.74         49.82         3.26 o
   3   1  16         42.41         43.07         5.46 o
  -3   2  16         16.23         15.87         2.22 o
  -2   2  16         53.10         52.64         3.31 o
  -1   2  16        212.73        216.01         4.99 o
   0   2  16         41.18         46.56         2.57 o
   1   2  16        211.26        218.66         7.33 o
   2   2  16         52.58         55.87         3.38 o
   3   2  16         15.93         14.38         1.12 o
  -3   3  16          5.13          5.45         0.93 o
  -2   3  16         38.21         40.27         2.37 o
  -1   3  16          2.31          2.03         0.71 o
   0   3  16         40.92         39.42         2.36 o
   1   3  16          2.36          1.93         1.06 o
   2   3  16         37.83         41.73         2.74 o
   3   3  16          5.01          5.06         0.77 o
  -3   4  16         25.17         23.23         1.21 o
  -2   4  16         86.10         89.80         3.18 o
  -1   4  16         23.76         20.91         1.87 o
   0   4  16         57.13         59.65         3.70 o
   1   4  16         22.96         26.18         1.92 o
   2   4  16         86.53         89.90         2.68 o
   3   4  16         25.22         21.08         1.62 o
  -3   5  16         54.45         57.90         4.76 o
  -2   5  16         23.97         20.18         1.45 o
  -1   5  16          0.51          0.02         0.58 o
   0   5  16          6.26          6.71         0.94 o
   1   5  16          0.50         -0.33         0.56 o
   2   5  16         24.15         20.62         1.25 o
   3   5  16         55.04         60.34         2.29 o
  -2   6  16          4.24          3.53         0.60 o
  -1   6  16        102.55        113.16         3.63 o
   0   6  16        239.85        251.00         5.69 o
   1   6  16        103.06        108.87         2.91 o
   2   6  16          4.36          5.02         0.73 o
  -2   7  16         45.47         46.59         2.03 o
  -1   7  16         10.17         10.76         1.13 o
   0   7  16         10.77         10.07         0.91 o
   1   7  16         10.16         10.69         0.88 o
   2   7  16         45.95         45.20         1.78 o
  -1   8  16          4.84          7.14         1.08 o
   0   8  16         12.81         19.20         1.60 o
   1   8  16          4.78          5.04         0.78 o
  -1   9  16         52.95         53.04         5.89 o
   0   9  16        109.63        104.07         6.69 o
   1   0  17         57.53         50.53         2.23 o
   2   0  17         28.96         26.43         1.68 o
   3   0  17          0.73          0.66         1.57 o
  -3   1  17        125.72        134.37         3.30 o
  -2   1  17         65.34         60.78         4.59 o
  -1   1  17        244.54        250.13         5.08 o
   0   1  17          6.40          5.11         0.94 o
   1   1  17        246.16        257.31         7.20 o
   2   1  17         66.14         66.82         5.67 o
   3   1  17        124.93        132.08        12.38 o
  -3   2  17         73.55         80.82         2.16 o
  -2   2  17          2.60          2.26         0.70 o
  -1   2  17         83.92         83.57         2.77 o
   0   2  17        196.78        189.72         6.87 o
   1   2  17         83.20         82.65         3.76 o
   2   2  17          2.44          4.73         0.91 o
   3   2  17         73.61         81.06         7.03 o
  -3   3  17          3.39          1.81         0.51 o
  -2   3  17         46.96         49.24         2.15 o
  -1   3  17          3.02          2.63         0.66 o
   0   3  17        232.87        220.11         5.36 o
   1   3  17          3.03          3.26         1.00 o
   2   3  17         46.24         47.98         2.20 o
   3   3  17          3.30          0.74         0.91 o
  -2   4  17         60.52         69.56         2.49 o
  -1   4  17         83.73         82.30         2.61 o
   0   4  17          4.38          3.55         1.13 o
   1   4  17         84.05         78.48         2.81 o
   2   4  17         60.92         69.32         2.80 o
  -2   5  17          4.74          5.11         0.70 o
  -1   5  17         41.48         38.24         1.65 o
   0   5  17        137.76        120.24         2.65 o
   1   5  17         40.83         35.72         1.51 o
   2   5  17          4.52          3.41         0.82 o
  -2   6  17         27.06         23.71         1.43 o
  -1   6  17         50.21         49.66         2.05 o
   0   6  17          0.86          1.04         0.55 o
   1   6  17         50.56         43.46         2.49 o
   2   6  17         26.73         21.76         2.99 o
  -1   7  17         14.66         14.87         1.27 o
   0   7  17         99.49        109.41         8.34 o
   1   7  17         15.12         14.10         1.18 o
   0   8  17          9.88         12.50         2.64 o
   0   0  18         24.06         25.23         3.08 o
   1   0  18        108.29         99.48         2.80 o
   2   0  18         13.55         12.77         0.98 o
  -2   1  18         55.56         53.82         3.62 o
  -1   1  18         72.65         74.43         2.33 o
   0   1  18         20.07         17.30         1.86 o
   1   1  18         72.04         80.77         3.38 o
   2   1  18         54.56         57.40         1.81 o
  -2   2  18        118.89        125.50         3.77 o
  -1   2  18         81.56         71.76         2.20 o
   0   2  18         11.05          8.77         1.30 o
   1   2  18         81.50         75.26         2.54 o
   2   2  18        118.98        121.48         3.04 o
  -2   3  18         56.52         60.38         2.45 o
  -1   3  18         33.30         32.86         1.50 o
   0   3  18         24.02         23.47         1.57 o
   1   3  18         33.28         33.67         1.82 o
   2   3  18         56.97         57.40         1.68 o
  -2   4  18         44.91         43.92         1.92 o
  -1   4  18          9.45          7.69         0.93 o
   0   4  18        121.35        125.21         2.88 o
   1   4  18          9.72          9.00         0.69 o
   2   4  18         45.66         42.55         1.48 o
  -1   5  18         91.22         87.81         2.45 o
   0   5  18        149.46        140.81         3.17 o
   1   5  18         90.83         83.28         5.17 o
  -1   6  18        131.77        137.57         7.82 o
   0   6  18          6.71          5.97         0.81 o
   1   6  18        131.27        122.32         7.03 o
   1   0  19         80.96         69.75         2.50 o
   2   0  19        104.61        112.68         4.10 o
  -2   1  19          1.42          2.14         0.90 o
  -1   1  19         16.28         14.94         0.86 o
   0   1  19         10.56          8.53         1.23 o
   1   1  19         16.06         17.88         1.38 o
  -1   2  19         56.09         50.90         2.20 o
   0   2  19         32.03         30.41         1.97 o
   1   2  19         56.17         51.60         2.61 o
  -1   3  19         35.09         35.13         1.77 o
   0   3  19          3.49          1.63         0.56 o
   1   3  19         35.39         34.11         1.82 o
  -1   4  19         38.88         31.00         3.16 o
   0   4  19         24.19         21.53         1.43 o
   1   4  19         39.17         32.41         2.28 o
   0   0  20         12.97          9.98         1.37 o
   0   1  20          5.95          5.65         1.06 o
                                                
